# Supplementary material for: Glycoprotein non-metastatic melanoma protein B is a potential biomarker for arthroplasty aseptic loosening
Source: Sci Rep. 2025 Sep 12;15:32419. doi: 10.1038/s41598-025-13922-3 (PMC12432123; doi:10.1038/s41598-025-13922-3)
Supplement: Supplementary file 2 — Supplementary Material 2 [file 41598_2025_13922_MOESM2_ESM.xlsx]

## Sheet: GPNMB_totalprotein
							after centrifugation
							Aqu_1	Aqu_2	Aqu_3	Aqu_1	Aqu_2	Aqu_3	Aqu_1	Aqu_2	Aqu_3
patient ID	BMI	GPNMB SF [pg/ml]	total protein SF [mg/ml]	rel. GPNMG SF [ng/mg]	defect length in mm	zones in total	GPNMB BM [pg/ml]	GPNMB BM [pg/ml]	GPNMB BM [pg/ml]	total protein BM [mg/ml]	total protein BM [mg/ml]	total protein BM [mg/ml]	rel. GPNMB BM [ng/mg]	rel. GPNMB KM [ng/mg]	rel. GPNMB BM [ng/mg]	MW rel. GPNMB BM [ng/mg]	GPNMB PB [pg/ml]	total protein BP [mg/ml]	rel. GPNMB BP [ng/mg]
PH 001	22.1																230000	52.5917	4.37331
PH 002	25.2																66760	63.4869	1.05156
PH 003	26.9																27840	54.2169	0.513493
PH 004	29.7																30180	46.0907	0.654796
PH 005	27.7																44990	34.8946	1.28931
PH 006	32.1																49410	60.8383	0.812153
PH 007	25.2																35520	57.2267	0.62069
PH 008	22.7	8205	9.318	0.880554													27740	54.6985	0.507144
PH 009	24.8	7271	4.015	1.81096													39480	45.6694	0.864475
PH 010	28.1																30710	63.0655	0.486954
PH 011	33.2	1360	0.194	7.01031													44390	56.8655	0.780614
PH 012	27.8	10630	27.632	0.384699													38200	48.3781	0.789613
PH 013	22.2	7927	5.072	1.56289													26120	46.5121	0.561575
PH 014	24.8	8276	4.948	1.67259			22320	20680	20690	0.754385	0.767946	0.690571	29.587	26.929	29.9607	28.8256	45640	48.7393	0.936411
PH 015	30.4	7805	6.245	1.2498			18210	19350	17070	3.30129	3.49274	3.26141	5.51602	5.54007	5.23393	5.43001	32030	70.1684	0.456473
PH 016	34.2						17120	13410	14290	0.510295	0.851702	0.857286	33.5492	15.7449	16.6689	21.9877	40440	51.9898	0.777846
PH 017	32.3						11060	18180	21490	0.444087	0.441694	0.548584	24.905	41.1597	39.1736	35.0794	51550	45.1878	1.14079
PH 018	25.7	31340	20.205	1.5511			17710	15510	17450	3.83175	3.62037	3.47279	4.62191	4.2841	5.02477	4.64359	44560	37.0616	1.20232
PH 023	31.4						17150	16010	13900	0.902753	0.969759	0.989701	18.9974	16.5093	14.0447	16.5171
RH 001	25.5																26410	56.9257	0.463938
RH 002	21.1																119800	52.05	2.30164
RH 003	25.2																33270	49.0402	0.678422
RH 004	23.9																40000	45.4888	0.879338
RH 005	26.6																30050	55.481	0.541627
RH 006	27.8																36320	54.8791	0.661819
RH 007	20																33970	42.5393	0.798556
RH 008	20.7																42590	54.3373	0.783807
RH 009	25.2																33950	60.3568	0.562489
RH 010	20.8	63140	26.979	2.34034													32750	46.3917	0.705945
RH 011	21.8																33720	53.2538	0.633194
RH 012	32.6	31050	13.74	2.25983													22750	57.2869	0.397124
RH 013	27.8	37070	14.295	2.59321													36050	54.9393	0.656179
RH 014	28.7																25660	54.8189	0.468087
RH 015	25.7	1090	27.459	0.0396955													55400	47.7762	1.15957
RH 016	21.9																39500	47.0538	0.839464
RH 017	29.2	297200	22.425	13.2531			14100	11670	12180	0.166495	0.350759	0.366712	84.6873	33.2707	33.214	50.3907	50950	48.4383	1.05185
RH 018	51.9																35040	50.4849	0.694069
RH 019	37.6																27340	68.1665	0.401077
RH 020	25.8	98340	9.789	10.046													28340	52.1896	0.54302
RH 021	35.6																28790	54.6382	0.526921
RH 022	28.9	491700	8.929	55.0678			28150	31880	23100	0.326828	0.328424	0.340389	86.1308	97.0697	67.8635	83.688	43710	31.8665	1.37166
RH 023	22.3	32580	4.965	6.56193													38870	59.3517	0.65491
RH 024	26.4						25090	27860	26790	3.64828	4.82885	4.91261	6.87721	5.76949	5.45332	6.03334
RH 025	26.2						36580	32850	30700	0.554965	0.583681	0.55656	65.9141	56.2807	55.1602	59.1183
PK 001	34	6892	8.657	0.796119													29520	33.4785	0.88176
PK 002	33.1																51170	33.8737	1.51061
PK 003	34.4																33140	33.136	1.00012
PK 004	39.1	4200	8.847	0.474737			5340	4595	4392	0.24706	0.235095	0.25743	21.6141	19.5453	17.0609	19.4068	23690	31.1863	0.759629
PK 005	36.7						10730	11940		0.473602	0.455255		22.6562	26.2271		24.4416	122200	33.4785	3.6501
PK 006	39.1																45160	34.0318	1.32699
PK 007	31.2	6917	27.894	0.247974													30010	13.8083	2.17334
PK 008	27.5	33300	19.927	1.6711													100800	63.0245	1.59938
PK 009	36.5	29490	18.541	1.59053			5192	4845	4947	0.293326	0.303696	0.286944	17.7004	15.9535	17.2403	16.9647	58920	60.6372	0.971681
PK 011	31.8	22480	7.897	2.84665													42150	69.3296	0.607966
PK 012	27	2222	4.403	0.504656			9538	9743	9222	0.282541	0.270563	0.288929	33.758	36.0101	31.9179	33.8953	38190	53.8424	0.709293
PK 014	25.8	6446	4.517	1.42705			7647	7981	7497	0.180334	0.174745	0.197102	42.4047	45.6724	38.0361	42.0377	65200	59.5353	1.09515
PK 016	39.3	12400	19.209	0.645531													36090	60.2087	0.599415
PK 017	27.5	10010	19.65	0.509415													33950	48.1494	0.705096
PK 019	26.1	3723	5.064	0.73519													33430	52.1284	0.641301
PK 020	25.9						10960	9452	9234	0.375166	0.367181	0.391934	29.2138	25.7421	23.5601	26.172	39850	64.4324	0.618477
PK 022	23.4						11910	11210	12940	0.386344	0.417486	0.414292	30.8274	26.8512	31.234	29.6376
PK 023	24.6						10380	9824	9053	0.585967	0.585967	0.575587	17.7143	16.7655	15.7283	16.736
PK 025	27.6						4855	6360	6217	0.280145	0.262578	0.269765	17.3303	24.2213	23.046	21.5325
PK 027	30.1						7453	7734	7146	0.216266	0.211475	0.208281	34.4622	36.5717	34.3094	35.1144
RK 001	54.9428	806300	20.482	39.3663	1024	10											42660	36.4031	1.17188
RK 002	34.1598	49910	17.707	2.81866	53.4	17											30850	33.7683	0.913578
RK 003	32.0386	192500	23.698	8.12305	347.8	11											59160	33.1097	1.78679
RK 004	24.974	134200	18.687	7.18146	51.7	10											28900	34.2426	0.843978
RK 005	27.5312	55390	18.49	2.99567	282.4	3											27390	35.1384	0.779489
RK 006	21.2585	130200	24.123	5.39734	310.2	17											25710	10.5562	2.43554
RK 007	32.872	175300	4.428	39.589	288.7	14											116200	37.0091	3.13977
RK 008	31.6735																83960	58.311	1.43987
RK 009	39.6						11990	11660	11160	0.214669	0.182729	0.213072	55.8534	63.8102	52.3766	57.3467	14700	58.7395	0.250257
RK 010	28.0557	414600	18.034	22.9899	247.8	6											36180	64.0652	0.564738
RK 011	35.3667	157500	23.572	6.68166	68.8	10											43520	56.2297	0.773968
RK 012	23.5739	220400	16.811	13.1105	59.8	13											26020	59.0456	0.440676
RK 013	33.7604	54800	2.666	20.5551	36.9	12											24620	48.8228	0.504273
RK 014	26.4381	87490	16.533	5.29184	57.2	4	11990	11050	11820	0.788783	0.786388	0.791179	15.2006	14.0516	14.9397	14.7306	20800	56.9031	0.365534
RK 015	29.8394	91040	24.286	3.74866	33.9	12	14040	12590	12990	0.374367	0.371972	0.387143	37.5033	33.8467	33.5535	34.9678	34460	57.3316	0.601065
RK 016	28.3447																36590	54.6382	0.669678
RK 017	32.8241	142000	13.671	10.387	73.8	7											27050	49.9859	0.541153
RK 018	33.6593	3276	0.068	48.1765	99.6	8											54510	58.3722	0.933834
RK 020	29.3524	583100	28.292	20.6101	615.2	6											42960	68.0441	0.631355
RK 021	28.2933	159800	11.705	13.6523	59.9	8	11270	8778	7322	0.29372	0.275354	0.308092	38.3699	31.8789	23.7656	31.3382	23360	55.0054	0.424685
RK 023	43.0277	758900	19.21	39.5055	516.1	13	19350	19190	22410	0.92293	0.95966	0.970839	20.9658	19.9967	23.0831	21.3485	36140	68.4726	0.527803
RK 024	36.4198	179600	17.862	10.0549	65.3	3											24450	72.6351	0.336614
RK 026	31.0477						13390	12680	11530	0.782395	0.779201	0.763232	17.1141	16.2731	15.1068	16.1647
legend:
light grey: primary hip
dark grey: revision hip
blue: primary knee
violet: revision knee

## Sheet: SDC4_totalprotein
					after centrifugation
					Aqu_1	Aqu_2	Aqu_3	Aqu_1	Aqu_2	Aqu_3	Aqu_1	Aqu_2	Aqu_3
patient ID	BMI	SDC4 SF [pg/ml]	total protein SF [mg/ml]	rel. SDC4 SF [pg/mg]	SCD4 BM [pg/ml]	SCD4 BM [pg/ml]	SCD4 BM [pg/ml]	total protein BM [mg/ml]	total protein BM [mg/ml]	total protein BM [mg/ml]	rel. SCD4 BM [pg/mg]	rel. SCD4 KM [pg/mg]	rel. SCD4 BM [pg/mg]	MW rel. SCD4 BM [pg/mg]
PH 008	22.7	79.4	9.318	8.52114
PH 009	24.8	0	4.015	0
PH 012	27.8	3655	27.632	132.274
PH 013	22.2	0	5.072	0
PH 014	24.8	463.2	4.948	93.6136	1019	1062	1409	0.754385	0.767946	0.690571	1350.77	1382.91	2040.34	1591.34
PH 015	30.4	0	6.245	0	175.9	176.9	222.5	3.30129	3.49274	3.26141	53.2821	50.648	68.222	57.384
PH 016					189.7	173.6	227.3	0.510295	0.851702	0.857286	371.746	203.827	265.139	280.237
PH 017					348.5	343.3	556.3	0.444087	0.441694	0.548584	784.755	777.234	1014.07	858.685
PH 018					186.2	174.7	285.1	3.83175	3.62037	3.47279	48.594	48.2548	82.0953	59.648
PH 023					371.6	388.6	670.6	0.902753	0.969759	0.989701	411.63	400.718	677.579	496.642
RH 010	20.8	478.7	26.979	17.7434
RH 012	32.6	121.3	13.74	8.82824
RH 013	27.8	134.4	14.295	9.40189
RH 015	25.7	0	27.459	0
RH 017	29.2	111.6	22.425	4.97659	39.96	28.02	44.68	0.166495	0.350759	0.366712	240.007	79.8839	121.839	147.244
RH 020	25.8	196.3	9.789	20.0531
RH 022	28.9	0	8.929	0	90.01	94.61	104.1	0.326828	0.328424	0.340389	275.404	288.073	305.827	289.768
RH 023	22.3	100.1	4.965	20.1611
RH 024					71.44	65	107.3	3.64828	4.82885	4.91261	19.5818	13.4608	21.8418	18.2948
RH 025					141.7	155	149.3	0.554965	0.583681	0.55656	255.331	265.556	268.255	263.047
PK 004	39.1	187.9	8.847	21.2388	75.09	70.24	58.3	0.24706	0.235095	0.25743	303.934	298.772	226.469	276.392
PK 005								0.473602	0.455255
PK 007	31.2	126.7	27.894	4.5422
PK 008	27.5	288.7	19.927	14.4879
PK 009	36.5	2712	18.541	146.27	379.1	397.9	511.2	0.293326	0.303696	0.286944	1292.42	1310.19	1781.53	1461.38
PK 011	31.8	2994	7.897	379.131
PK 012					87.97	90.25	129.2	0.282541	0.270563	0.288929	311.353	333.563	447.169	364.029
PK 014	25.8	1033	4.517	228.692	209	212.8	473.3	0.180334	0.174745	0.197102	1158.96	1217.78	2401.29	1592.68
PK 016	39.3	0	19.209	0
PK 017	27.5	0	19.65	0
PK 020					50.15	49.89	37.13	0.375166	0.367181	0.391934	133.674	135.873	94.7354	121.428
PK 022					160.8	160.9	233.3	0.386344	0.417486	0.414292	416.209	385.403	563.13	454.914
PK 023					152.4	145.1	198.9	0.585967	0.585967	0.575587	260.083	247.625	345.561	284.423
PK 025					63.87	68.77	34.97	0.280145	0.262578	0.269765	227.989	261.903	129.631	206.508
PK 027					28.4	26.7	12.78	0.216266	0.211475	0.208281	131.32	126.256	61.3594	106.312
RK 001	54.9428	0	20.482	0
RK 002	34.1598	0	17.707	0
RK 003	32.0386	30040	23.698	1267.62
RK 004	24.974	0	18.687	0
RK 005	27.5312	158.3	18.49	8.56138
RK 006	21.2585	150.1	24.123	6.22228
RK 007	32.872	488.2	4.428	110.253
RK 009					91.26	52.7	121.7	0.214669	0.182729	0.213072	425.12	288.405	571.168	428.231
RK 010	28.0557	0	18.034	0
RK 011	35.3667	118.5	23.572	5.02715
RK 012	23.5739	86.4	16.811	5.13949
RK 013	33.7604	0	2.666	0
RK 014	26.4381	0	16.533	0	64.98	65.09	82.58	0.788783	0.786388	0.791179	82.38	82.7709	104.376	89.8423
RK 015	29.8394	0	24.286	0	34.61	34.14	37.66	0.374367	0.371972	0.387143	92.4494	91.7812	97.2767	93.8358
RK 017	32.8241	0	13.671	0
RK 018	33.6593	0	0.068	0
RK 020	29.3524	110.4	28.292	3.90216
RK 021	28.2933	0	11.705	0	44.28	42.41	44.68	0.29372	0.275354	0.308092	150.756	154.02	145.021	149.932
RK 023	43.0277	80.5	19.21	4.19053	107	94.52	173.4	0.92293	0.95966	0.970839	115.935	98.4932	178.608	131.012
RK 024	36.4198	360.3	17.862	20.1713
legend:
light grey: primary hip
dark grey: revision hip
blue: primary knee
violet: revision knee

## Sheet: DEseq2_8x_PilotDiscoveryCohort
Gene ID	Gene name	1: PH 001	2: PH 002	3: PH 003	4: PH 004	5: RH 011	6: RH 013	7: RK 001	8: RK 003	Base mean	log2(FC)	StdErr	Wald-Stats	P-value	P-adj
ENSG00000136235.17	GPNMB	2755.09	2441.97	2690.3	4164.24	9394.24	8514.61	9433.14	9621.37	6126.87	1.43219	0.200738	7.13464	9.70436e-13	2.42767e-08
ENSG00000185559.16	DLK1	55.6221	55.8585	67.831	85.2652	3.81299	14.2645	10.0791	4.64666	37.1725	-2.05644	0.290511	-7.07871	1.455e-12	2.42767e-08
ENSG00000087074.8	PPP1R15A	1316.99	1357.47	1402.51	1252.39	3613.76	2463.87	3150.18	4129.95	2335.89	1.18847	0.192436	6.1759	6.57881e-10	7.31783e-06
ENSG00000267519.6	AC020916.1	261.065	324.612	455.864	325.475	2118.11	676.916	1886.63	1771.31	977.497	1.67249	0.273666	6.11142	9.87492e-10	8.23815e-06
ENSG00000162772.17	ATF3	153.409	172.845	109.727	143.942	826.465	280.103	665.222	935.837	410.944	1.64954	0.275384	5.98996	2.09894e-09	1.40083e-05
ENSG00000077943.8	ITGA8	690.79	279.293	855.868	398.821	71.4935	79.1032	100.791	157.057	329.152	-1.71352	0.287622	-5.95754	2.56061e-09	1.42413e-05
ENSG00000143387.13	CTSK	953.649	1389.09	1176.07	1168.04	3323.97	2826.97	3293.12	6138.23	2533.64	1.42012	0.24269	5.85157	4.86967e-09	2.32144e-05
ENSG00000162630.6	B3GALT2	133.672	158.09	188.53	177.865	76.2597	47.9806	59.5584	43.6786	110.704	-1.28602	0.230171	-5.58722	2.30739e-08	9.6247e-05
ENSG00000161011.20	SQSTM1	7003.89	6263.53	5946.19	7596.85	11509.5	14296.9	12276.4	13807.1	9837.54	0.883622	0.163643	5.39971	6.67497e-08	0.000247493
ENSG00000177606.7	JUN	1765.55	2777.12	1200.01	1096.53	14466.5	2349.75	15623.5	17011.4	7036.3	1.64293	0.310674	5.28828	1.23475e-07	0.000347987
ENSG00000160888.7	IER2	978.769	1275.26	698.26	623.444	5130.37	1491.29	4548.43	4690.34	2429.52	1.52142	0.286226	5.31545	1.06396e-07	0.000347987
ENSG00000118971.8	CCND2	371.412	164.414	224.441	198.035	68.6337	76.5096	78.8004	38.1026	152.543	-1.42239	0.269096	-5.28583	1.25138e-07	0.000347987
ENSG00000180801.14	ARSJ	2397.13	2420.89	2943.67	2326.91	1206.81	999.812	1477.05	1010.18	1847.81	-0.992672	0.18974	-5.23174	1.67918e-07	0.000431033
ENSG00000123358.20	NR4A1	423.445	863.172	147.632	88.9325	4913.03	2048.9	2717.7	5032.33	2029.39	1.63701	0.315354	5.19102	2.09149e-07	0.000470135
ENSG00000184557.4	SOCS3	2376.5	2212.21	1322.7	1936.35	4776.72	4449.23	4804.99	7797.09	3709.47	1.22567	0.236748	5.17713	2.25327e-07	0.000470135
ENSG00000160886.13	LY6K	537.381	672.41	1868.35	1493.52	179.21	285.29	324.364	225.827	698.293	-1.50212	0.290572	-5.16955	2.34664e-07	0.000470135
ENSG00000137033.11	IL33	26.9139	61.1282	207.483	123.772	17.1584	9.07741	12.828	5.57599	57.9921	-1.62742	0.315042	-5.16573	2.39505e-07	0.000470135
ENSG00000210195.2	MT-TT	32.2967	36.8877	27.9304	12.8356	104.857	62.2451	121.866	148.693	68.4514	1.42403	0.284511	5.00519	5.58077e-07	0.00102073
ENSG00000133216.16	EPHB2	404.606	397.333	312.222	324.558	664.413	844.199	862.222	634.733	555.536	0.954192	0.190939	4.99737	5.81174e-07	0.00102073
ENSG00000104722.14	NEFM	103.17	636.576	952.627	491.421	16.2052	80.3999	82.4655	17.6573	297.565	-1.56225	0.315595	-4.95016	7.41517e-07	0.00123722
ENSG00000130522.6	JUND	1268.54	1279.48	1315.72	1199.21	2089.52	2303.07	2177.09	1901.41	1691.75	0.701774	0.143592	4.88728	1.02239e-06	0.00159136
ENSG00000176928.7	GCNT4	305.921	196.032	261.349	158.612	57.1948	62.2451	93.4609	100.368	154.398	-1.2381	0.253595	-4.88219	1.04915e-06	0.00159136
ENSG00000173334.4	TRIB1	327.452	391.01	263.344	294.302	1113.39	431.825	1719.86	1760.15	787.668	1.39441	0.287164	4.85579	1.19909e-06	0.00173972
ENSG00000127528.6	KLF2	1124.1	915.869	881.803	597.773	2038.99	2249.9	1773.92	1847.51	1428.73	1.01829	0.211108	4.82355	1.41024e-06	0.00196082
ENSG00000185274.12	GALNT17	74.4618	35.8338	41.8956	48.592	2.85974	10.3742	16.4931	10.2226	30.0916	-1.45816	0.3032	-4.80924	1.51503e-06	0.00202226
ENSG00000120129.6	DUSP1	2105.56	3390.51	1749.64	1609.95	10364.6	2963.13	11241.9	12532	5744.67	1.39688	0.294655	4.74073	2.12949e-06	0.00273312
ENSG00000179388.9	EGR3	26.0168	241.351	50.8732	107.269	1457.51	242.497	768.762	2061.26	619.442	1.47807	0.315075	4.69116	2.71663e-06	0.00335755
ENSG00000144655.15	CSRNP1	204.546	262.43	248.381	193.451	557.649	780.657	526.863	368.945	392.865	1.08582	0.232895	4.66229	3.12714e-06	0.00372688
ENSG00000166396.13	SERPINB7	59.2106	40.0495	76.8086	60.5108	166.818	203.593	109.038	147.764	107.974	1.13361	0.247982	4.57136	4.84569e-06	0.00557589
ENSG00000171223.6	JUNB	2223.99	3299.87	1105.25	971.84	10053.9	3350.86	8958.5	11371.3	5166.94	1.37434	0.302252	4.547	5.4415e-06	0.00605276
ENSG00000184254.17	ALDH1A3	2102.87	2589.52	4327.22	2325.08	897.005	706.741	1422.99	1141.22	1939.08	-1.14259	0.256403	-4.45621	8.34203e-06	0.00897979
ENSG00000059804.16	SLC2A3	1105.26	1154.06	1019.46	947.085	1620.52	1716.93	2213.74	1983.19	1470.03	0.766707	0.172563	4.44305	8.86933e-06	0.00924904
ENSG00000102385.12	DRP2	46.6508	49.5349	55.8608	75.18	163.958	132.271	151.187	98.5091	96.644	1.0468	0.237728	4.40335	1.06592e-05	0.0107787
ENSG00000110203.9	FOLR3	6.27991	7.37754	2.99254	6.41781	41.9428	31.1226	22.9071	15.7986	16.8549	1.34827	0.307863	4.37945	1.1898e-05	0.0110288
ENSG00000133818.14	RRAS2	1321.47	1443.89	1546.15	1265.22	805.493	660.058	869.553	861.49	1096.67	-0.739946	0.168574	-4.38944	1.13641e-05	0.0110288
ENSG00000156414.19	TDRD9	78.9474	98.0159	108.729	91.683	39.0831	14.2645	18.3257	44.6079	61.7071	-1.22674	0.280024	-4.38084	1.18224e-05	0.0110288
ENSG00000112175.8	BMP5	771.532	335.151	237.409	281.467	73.4	46.6838	166.763	107.802	252.526	-1.29423	0.30311	-4.26983	1.95625e-05	0.0176433
ENSG00000168621.15	GDNF	53.8278	48.481	98.754	139.358	1394.6	146.535	398.583	276.011	319.519	1.3386	0.315645	4.24084	2.22685e-05	0.0195553
ENSG00000184792.16	OSBP2	39.4737	57.9664	95.7614	92.5998	280.255	173.768	160.35	183.078	135.406	1.13032	0.267973	4.21802	2.46459e-05	0.0200593
ENSG00000145936.9	KCNMB1	350.778	178.115	461.849	324.558	48.6156	160.8	87.0469	38.1026	206.233	-1.27327	0.301566	-4.22219	2.41944e-05	0.0200593
ENSG00000079841.18	RIMS1	40.3708	50.5888	115.712	50.4256	26.6909	9.07741	14.6605	11.152	39.8347	-1.28429	0.303943	-4.22544	2.3847e-05	0.0200593
ENSG00000122877.16	EGR2	21.5311	44.2652	13.9652	30.2554	170.631	27.2322	129.196	345.711	97.8484	1.30358	0.315589	4.13063	3.61764e-05	0.028743
ENSG00000140297.13	GCNT3	8.9713	11.5933	7.98012	7.33464	35.2701	27.2322	50.3956	19.516	21.0367	1.23249	0.29902	4.12178	3.75963e-05	0.0291765
ENSG00000277632.2	CCL3	0	0	1.99503	0	15.2519	5.18709	51.3119	9.29331	10.3799	1.22628	0.298314	4.11069	3.9447e-05	0.029917
ENSG00000114315.4	HES1	292.464	290.886	350.128	152.194	677.758	477.212	659.724	708.15	451.065	0.996438	0.243261	4.09616	4.20052e-05	0.0311492
ENSG00000141255.12	SPATA22	23.3254	38.9956	24.9379	11.002	1.90649	0	5.4977	6.50532	14.0213	-1.28712	0.315757	-4.0763	4.57587e-05	0.0331949
ENSG00000124145.6	SDC4	2135.17	2238.56	2978.58	3028.29	4743.35	7116.69	4107.7	5140.13	3936.06	0.883188	0.217271	4.06492	4.80492e-05	0.0341149
ENSG00000239445.6	ST3GAL6-AS1	3.58852	7.37754	2.99254	4.58415	17.1584	15.5613	18.3257	49.2546	14.8553	1.2697	0.314677	4.03494	5.46173e-05	0.035359
ENSG00000117122.14	MFAP2	161.483	152.82	269.329	432.744	662.506	1268.24	638.649	590.125	521.988	1.15573	0.286895	4.02839	5.6159e-05	0.035359
ENSG00000260454.2	AL355607.2	37.6795	28.4562	47.8807	46.7583	75.3065	71.3225	158.517	158.916	78.1045	1.12459	0.278255	4.04159	5.30911e-05	0.035359
ENSG00000134107.5	BHLHE40	1177.03	1223.62	764.096	796.725	2855.93	2574.09	3344.43	1283.41	1752.42	1.05039	0.260735	4.02857	5.61174e-05	0.035359
ENSG00000138166.6	DUSP5	215.311	395.225	306.237	269.548	513.8	810.483	528.695	1034.35	509.206	1.0247	0.253161	4.04762	5.17418e-05	0.035359
ENSG00000166289.6	PLEKHF1	216.208	186.546	216.461	246.627	483.296	700.258	372.927	348.499	346.353	0.947545	0.234461	4.04137	5.31403e-05	0.035359
ENSG00000165379.13	LRFN5	13.457	9.48541	28.9279	30.2554	119.156	60.9483	239.15	32.5266	66.7383	1.25972	0.315266	3.99572	6.44973e-05	0.0391323
ENSG00000102837.7	OLFM4	54.7249	70.6136	38.9031	72.4296	1.90649	10.3742	26.5722	10.2226	35.7183	-1.25081	0.312926	-3.99714	6.41122e-05	0.0391323
ENSG00000134343.14	ANO3	1186.01	570.178	598.509	539.096	40.9896	201	304.206	72.4878	439.059	-1.24771	0.31265	-3.99076	6.58623e-05	0.0392469
ENSG00000128016.7	ZFP36	2040.97	2763.41	1105.25	1077.28	6414.4	2165.61	6643.05	10470.8	4085.09	1.20243	0.302348	3.97696	6.98008e-05	0.0401595
ENSG00000168032.10	ENTPD3	30.5024	28.4562	17.9553	35.7564	122.016	88.1806	41.2327	87.3571	56.432	1.13206	0.28436	3.98107	6.86054e-05	0.0401595
ENSG00000184809.13	B3GALT5-AS1	1.79426	1.05393	8.97763	4.58415	39.0831	10.3742	31.1536	22.304	14.9156	1.25205	0.31576	3.96519	7.33368e-05	0.0414788
ENSG00000268894.7	PLCE1-AS1	112.141	57.9664	157.607	131.107	35.2701	40.2	33.9025	57.6185	78.2266	-1.08431	0.275026	-3.94257	8.06118e-05	0.0448336
ENSG00000153234.14	NR4A2	179.426	372.039	162.595	113.687	1581.44	207.484	670.719	1535.26	602.83	1.23563	0.31388	3.93663	8.26334e-05	0.0452045
ENSG00000087076.9	HSD17B14	19.7369	8.43147	11.9702	11.9188	93.4181	51.8709	23.8234	37.1733	32.2929	1.20458	0.306884	3.9252	8.66579e-05	0.0466415
ENSG00000108556.10	CHRNE	56.5192	45.3192	33.9155	47.6752	222.106	95.9612	204.331	63.1945	96.1278	1.14309	0.293203	3.89864	9.67342e-05	0.0512384
ENSG00000146374.14	RSPO3	525.718	283.508	237.409	235.625	107.717	44.0903	150.27	120.813	213.144	-1.11616	0.289035	-3.86168	0.000112611	0.0587161
ENSG00000127241.17	MASP1	39.4737	47.427	489.78	390.57	19.0649	32.4193	13.7442	52.9719	135.681	-1.20377	0.312449	-3.85268	0.000116832	0.0599795
ENSG00000139318.8	DUSP6	554.426	1326.9	607.486	887.491	4348.71	702.851	3922.61	4125.3	2059.47	1.18243	0.308006	3.83899	0.000123543	0.0616881
ENSG00000166592.12	RRAD	12.5598	21.0787	5.98509	9.1683	77.213	20.7484	148.438	28.8093	40.5	1.21197	0.315753	3.83836	0.000123857	0.0616881
ENSG00000282390.1	AL392083.1	22.4282	27.4023	13.9652	11.002	0	3.89032	5.4977	2.78799	10.8717	-1.21054	0.315742	-3.83397	0.000126091	0.0618773
ENSG00000204388.7	HSPA1B	471.89	401.549	459.854	442.829	713.982	702.851	624.905	683.988	562.731	0.579293	0.151704	3.81858	0.000134221	0.0649124
ENSG00000165474.8	GJB2	0.89713	3.1618	0	0.91683	33.3636	5.18709	18.3257	7.43465	8.66085	1.16678	0.306151	3.81111	0.000138344	0.0650216
ENSG00000214114.9	MYCBP	256.579	311.964	325.19	278.716	173.491	163.393	186.006	185.866	235.151	-0.663746	0.174136	-3.81164	0.000138047	0.0650216
ENSG00000131737.5	KRT34	8.07417	44.2652	18.9528	36.6732	197.322	54.4645	114.535	83.6398	69.7409	1.18522	0.311352	3.80668	0.000140847	0.0652789
ENSG00000130066.16	SAT1	802.034	936.947	1103.25	1011.26	4567	826.044	3499.29	3198.76	1993.07	1.11857	0.294481	3.79846	0.000145597	0.0665556
ENSG00000226806.1	LCT-AS1	1.79426	3.1618	0.997515	1.83366	17.1584	14.2645	6.41398	13.0106	7.32935	1.18718	0.315444	3.76353	0.000167533	0.0752675
ENSG00000156298.12	TSPAN7	35.8852	40.0495	45.8857	34.8395	117.249	63.5419	88.8795	73.4172	62.4685	0.924488	0.245802	3.7611	0.000169166	0.0752675
ENSG00000228695.10	CES1P1	14.3541	10.5393	14.9627	80.681	2.85974	1.29677	5.4977	0	16.2739	-1.14377	0.305027	-3.74973	0.000177028	0.0777292
ENSG00000164733.21	CTSB	35057.2	26953.3	20899.9	34041.9	45841.6	61139	49673.6	76155	43720.2	0.843981	0.225587	3.74127	0.000183092	0.0793477
ENSG00000215790.7	SLC35E2A	552.632	1081.34	269.329	799.476	200.182	239.903	233.652	298.315	459.353	-1.05965	0.283574	-3.73676	0.000186408	0.079749
ENSG00000162849.16	KIF26B	186.603	94.8541	70.8235	115.521	731.14	418.858	289.546	154.269	257.702	1.12626	0.302882	3.71847	0.000200431	0.0846632
ENSG00000172403.11	SYNPO2	10016.5	4087.16	6320.25	4647.41	2333.55	2977.39	2146.85	3338.16	4483.4	-0.957852	0.257937	-3.71351	0.000204406	0.0852627
ENSG00000147257.15	GPC3	96.89	43.2113	51.8708	30.2554	9.53247	29.8258	8.24655	9.29331	34.8907	-1.15247	0.310728	-3.70893	0.000208134	0.0857461
ENSG00000135472.9	FAIM2	58.3135	84.3147	163.592	66.0118	247.844	293.071	196.085	206.311	164.443	1.0084	0.272447	3.70127	0.000214524	0.087301
ENSG00000198888.2	MT-ND1	35640.3	42568.4	35184.3	28664.7	58882	78331.6	56400	54156.8	48728.5	0.716419	0.19542	3.66605	0.000246328	0.0990357
ENSG00000211890.4	IGHA2	69.079	1.05393	25.9354	22.9208	0	0	1.83257	2.78799	15.4512	-1.067	0.292327	-3.65004	0.000262198	0.104161
ENSG00000242252.2	BGLAP	37.6795	45.3192	15.9602	27.5049	490.922	203.593	29.3211	65.0532	114.419	1.14524	0.314509	3.64135	0.000271211	0.106474
ENSG00000256618.2	MTRNR2L1	76.2561	5.26967	49.8757	4.58415	0.953246	1.29677	3.66513	3.71733	18.2023	-1.09203	0.300449	-3.63468	0.000278328	0.107998
ENSG00000252690.3	AC105339.2	29.6053	38.9956	32.918	55.9266	13.3454	19.4516	15.5768	7.43465	26.6567	-1.0505	0.289553	-3.62801	0.000285618	0.109553
ENSG00000148053.16	NTRK2	5957.84	543.83	1005.5	1226.72	186.836	366.987	410.495	669.119	1295.91	-1.14177	0.315666	-3.61704	0.000297994	0.113001
ENSG00000164112.13	TMEM155	35.8852	46.3731	38.9031	44.0078	83.8857	136.161	67.805	77.1345	66.2694	0.909343	0.252148	3.60639	0.000310484	0.116414
ENSG00000205364.4	MT1M	45.7536	47.427	38.9031	67.8454	97.2311	97.258	86.1306	137.541	77.2612	0.871084	0.242929	3.58575	0.000336106	0.123251
ENSG00000167363.14	FN3K	53.8278	41.1034	50.8732	67.8454	81.0259	186.735	106.289	118.025	88.2156	0.934572	0.26058	3.58651	0.000335133	0.123251
ENSG00000112562.19	SMOC2	104.067	870.549	180.55	82.5147	4.76623	14.2645	1.83257	0.929331	157.434	-0.999832	0.280896	-3.55944	0.000371653	0.134805
ENSG00000131668.14	BARX1	102.273	96.9619	89.7763	70.5959	69.587	136.161	929.111	670.048	270.564	1.11896	0.315745	3.54388	0.000394288	0.139972
ENSG00000144802.11	NFKBIZ	642.345	868.442	456.862	530.845	2670.04	355.316	2678.3	3983.11	1523.16	1.10764	0.312331	3.54636	0.00039059	0.139972
ENSG00000215417.13	MIR17HG	30.5024	28.4562	23.9403	29.3386	6.67272	10.3742	14.6605	9.29331	19.1548	-1.01722	0.287655	-3.53623	0.000405877	0.14257
ENSG00000243466.1	IGKV1-5	26.0168	2.10787	3.99006	20.1703	0	0	0.916283	0	6.65015	-1.00964	0.285794	-3.53277	0.000411236	0.142947
ENSG00000179094.16	PER1	298.744	343.582	284.292	275.966	550.976	806.593	415.993	496.263	434.051	0.782914	0.221909	3.52809	0.000418565	0.143995
ENSG00000160111.13	CPAMD8	21.5311	73.7754	75.8111	30.2554	9.53247	10.3742	17.4094	19.516	32.2756	-1.08553	0.30842	-3.51965	0.00043211	0.145754
ENSG00000104870.13	FCGRT	766.149	533.291	644.394	783.889	983.75	1444.61	1037.23	1413.51	950.853	0.733798	0.208497	3.51947	0.000432415	0.145754
ENSG00000178773.15	CPNE7	84.3302	84.3147	357.11	182.449	629.143	429.232	541.523	523.213	353.914	1.0459	0.298525	3.50356	0.000459092	0.152351
ENSG00000261136.1	AC023908.3	16.1483	14.7551	19.9503	33.0059	8.57922	3.89032	2.74885	6.50532	13.1979	-1.09227	0.311866	-3.50238	0.000461116	0.152351
ENSG00000270562.1	AC097634.1	20.634	26.3483	24.9379	28.4217	8.57922	9.07741	11.9117	6.50532	17.0519	-1.01471	0.290769	-3.48974	0.000483499	0.156644
ENSG00000278266.1	AC079949.2	113.936	225.542	181.548	119.188	38.1299	19.4516	70.5538	86.4278	106.847	-1.0399	0.297858	-3.49124	0.000480777	0.156644
ENSG00000164056.11	SPRY1	597.489	466.893	499.755	492.338	286.927	246.387	258.392	391.248	404.929	-0.704311	0.202108	-3.48483	0.000492452	0.15665
ENSG00000151632.17	AKR1C2	771.532	630.253	657.362	1783.23	2557.56	2076.13	3681.63	1757.37	1739.38	0.992884	0.284936	3.48458	0.000492905	0.15665
ENSG00000228630.5	HOTAIR	418.96	341.475	201.498	338.31	224.013	118.006	76.0515	89.2158	225.941	-0.981361	0.282289	-3.47644	0.000508114	0.15996
ENSG00000198598.6	MMP17	218.9	190.762	254.366	162.279	721.608	709.335	347.271	254.637	357.395	0.960042	0.276754	3.46893	0.000522532	0.162962
ENSG00000123407.4	HOXC12	89.713	94.8541	98.754	29.3386	15.2519	40.2	4.58142	4.64666	47.1674	-1.08564	0.315704	-3.43881	0.000584279	0.180531
ENSG00000006747.15	SCIN	40.3708	60.0742	35.9105	18.3366	207.808	79.1032	83.3818	84.5691	76.1943	1.02463	0.299101	3.4257	0.000613228	0.187738
ENSG00000100526.20	CDKN3	364.235	401.549	439.904	331.892	286.927	221.748	214.41	204.453	308.14	-0.653903	0.191354	-3.41724	0.000632599	0.191907
ENSG00000163874.11	ZC3H12A	166.866	183.385	120.699	150.36	215.434	418.858	374.76	241.626	233.998	0.826115	0.242587	3.40544	0.000660585	0.198592
ENSG00000128342.5	LIF	200.06	1472.35	1251.88	600.524	5749.03	1155.42	4360.59	2902.3	2211.52	1.06391	0.314811	3.37953	0.000726091	0.215111
ENSG00000167244.21	IGF2	926.735	193.924	261.349	220.956	67.6805	133.568	173.178	48.3252	253.214	-1.05954	0.3136	-3.37865	0.000728424	0.215111
ENSG00000221818.9	EBF2	200.957	724.053	898.761	619.777	271.675	237.31	250.145	165.421	421.012	-0.977113	0.289764	-3.3721	0.000745969	0.217722
ENSG00000181104.7	F2R	816.388	1805.39	4707.27	2988.86	719.701	981.657	794.418	1064.08	1734.72	-1.00866	0.29926	-3.3705	0.000750317	0.217722
ENSG00000204792.2	LINC01291	55.6221	11.5933	11.9702	91.683	0.953246	6.48387	7.33027	11.152	24.5985	-1.04679	0.311049	-3.36537	0.000764401	0.219729
ENSG00000285644.1	AC108448.3	0.89713	0	0	0	4.76623	5.18709	4.58142	13.0106	3.55531	0.971025	0.288719	3.36322	0.000770401	0.219729
ENSG00000113083.14	LOX	21297	25216.4	43997.4	25669.4	16685.6	8224.14	16537.1	13261.6	21361.1	-0.857719	0.257319	-3.3333	0.000858233	0.241199
ENSG00000104856.14	RELB	117.524	164.414	124.689	136.608	212.574	333.271	346.355	178.432	201.733	0.804196	0.241306	3.33268	0.000860133	0.241199
ENSG00000137460.8	FHDC1	211.723	153.874	81.7962	66.9286	38.1299	59.6516	42.149	59.4772	89.2162	-0.958744	0.288798	-3.31978	0.000900896	0.246419
ENSG00000057657.17	PRDM1	41.268	42.1574	44.8882	53.1761	150.613	27.2322	196.085	211.887	95.9134	1.02312	0.308159	3.32009	0.000899884	0.246419
ENSG00000175600.15	SUGCT	709.63	507.996	769.084	873.739	1068.59	1311.04	1522.86	1108.69	983.954	0.703833	0.212012	3.31977	0.000900903	0.246419
ENSG00000121769.8	FABP3	26.9139	10.5393	27.9304	19.2534	157.286	60.9483	64.1398	23.2333	48.7805	1.03469	0.312898	3.3068	0.000943677	0.25602
ENSG00000198113.3	TOR4A	16.1483	11.5933	53.8658	25.6712	195.416	90.7741	47.6467	61.3359	62.8064	1.03536	0.313579	3.30175	0.000960833	0.258573
ENSG00000187266.14	EPOR	54.7249	65.3439	66.8335	53.1761	114.39	130.974	81.5492	108.732	84.4654	0.73261	0.222455	3.29329	0.000990213	0.262249
ENSG00000135299.17	ANKRD6	363.338	196.032	256.361	211.788	133.454	103.742	120.033	170.997	194.468	-0.790309	0.23996	-3.29351	0.000989448	0.262249
ENSG00000198947.15	DMD	664.773	575.448	703.248	336.477	97.2311	137.458	254.727	368.015	392.172	-0.964285	0.29311	-3.28984	0.00100244	0.263397
ENSG00000168734.14	PKIG	859.451	987.536	1015.47	1204.71	1854.06	2163.02	1570.51	1307.57	1370.29	0.670642	0.204377	3.28139	0.00103297	0.26774
ENSG00000134202.11	GSTM3	368.72	578.61	749.134	564.767	1073.36	1488.7	851.227	967.434	830.243	0.786685	0.239941	3.27865	0.00104304	0.26774
ENSG00000130052.13	STARD8	235.048	185.492	127.682	220.039	390.831	548.535	231.82	444.22	297.958	0.844432	0.25749	3.27947	0.00104002	0.26774
ENSG00000203804.4	ADAMTSL4-AS1	5.38278	13.7011	3.99006	7.33464	42.8961	5.18709	41.2327	41.8199	20.1931	1.02799	0.31576	3.25561	0.00113151	0.287941
ENSG00000157227.13	MMP14	26624.1	25257.5	21288	22835.5	45493.7	54898.9	41764.2	27404.1	33195.7	0.707693	0.217502	3.25373	0.00113899	0.287941
ENSG00000168386.18	FILIP1L	704.247	567.016	539.655	390.57	187.79	129.677	323.448	346.641	398.63	-0.876494	0.269774	-3.24899	0.00115816	0.2892
ENSG00000187583.11	PLEKHN1	61.902	79.0451	80.7987	93.5166	140.127	115.413	130.112	196.089	112.125	0.746951	0.230086	3.24639	0.00116878	0.2892
ENSG00000168685.15	IL7R	621.711	784.127	1171.08	1036.93	390.831	255.464	336.276	665.401	657.728	-0.86708	0.267114	-3.2461	0.00116997	0.2892
ENSG00000215861.6	AC245297.1	82.536	67.4518	47.8807	63.2613	95.3247	210.077	199.75	92.9331	107.402	0.889251	0.274477	3.2398	0.00119615	0.293495
ENSG00000239951.1	IGKV3-20	32.2967	6.3236	0.997515	9.1683	0	0	0	0	6.09826	-0.875262	0.270857	-3.23146	0.0012316	0.299988
ENSG00000268941.2	LINC01711	8.9713	14.7551	26.9329	31.1722	75.3065	59.6516	115.452	23.2333	44.4343	1.00468	0.311321	3.22714	0.00125035	0.30235
ENSG00000116690.13	PRG4	169.558	160.198	367.085	683.955	190.649	73.9161	98.0423	48.3252	223.966	-1.00386	0.311688	-3.22071	0.00127873	0.304048
ENSG00000240990.10	HOXA11-AS	92.4044	79.0451	77.8062	81.5979	125.829	226.935	109.038	184.937	122.199	0.786209	0.243947	3.22286	0.00126917	0.304048
ENSG00000174004.6	NRROS	13.457	18.9708	20.9478	26.5881	51.4753	27.2322	56.8096	49.2546	33.0919	0.895179	0.27806	3.21937	0.00128471	0.304048
ENSG00000106624.11	AEBP1	3021.53	4603.58	4252.4	3158.48	6927.24	8993.12	4283.62	9013.58	5531.7	0.783626	0.243763	3.21471	0.00130576	0.304708
ENSG00000010278.14	CD9	191.089	180.223	600.504	394.237	1240.17	577.064	708.287	1050.14	617.715	0.945392	0.293938	3.2163	0.00129855	0.304708
ENSG00000253755.1	IGHGP	17.9426	4.21574	6.9826	9.1683	0	0	0.916283	2.78799	5.25169	-0.964172	0.300758	-3.20581	0.00134684	0.312111
ENSG00000136826.15	KLF4	581.34	537.506	1016.47	441.912	2749.16	444.793	2566.51	1973.9	1288.95	0.979789	0.30632	3.19858	0.00138107	0.317837
ENSG00000230836.1	LINC01293	95.0958	15.809	39.9006	180.615	2.85974	15.5613	24.7397	21.3746	49.4945	-1.00002	0.313692	-3.18791	0.00143305	0.323173
ENSG00000135540.11	NHSL1	133.672	145.443	161.597	163.196	420.382	315.116	211.661	207.241	219.789	0.768715	0.240885	3.19122	0.00141675	0.323173
ENSG00000286381.1	AL078622.1	142.644	49.5349	68.8285	136.608	34.3169	36.3096	56.8096	19.516	68.0708	-0.950621	0.298201	-3.18786	0.00143331	0.323173
ENSG00000268471.6	MIR4453HG	52.0335	59.0203	57.8559	80.681	35.2701	29.8258	34.8188	30.6679	47.5217	-0.766799	0.240749	-3.18506	0.00144725	0.324126
ENSG00000158292.7	GPR153	231.459	125.418	243.394	258.546	362.234	606.89	337.192	407.976	321.639	0.798625	0.251166	3.17967	0.00147445	0.325844
ENSG00000175182.15	FAM131A	201.854	152.82	182.545	190.701	326.01	434.419	262.973	252.778	250.513	0.694612	0.218323	3.18158	0.00146477	0.325844
ENSG00000198744.5	MTCO3P12	39.4737	96.9619	194.515	55.0098	16.2052	37.6064	43.9816	13.94	62.2117	-0.994027	0.313247	-3.17331	0.00150714	0.330876
ENSG00000105472.13	CLEC11A	1025.42	1222.56	1501.26	1433.01	3060.87	2466.46	1845.39	1767.59	1790.32	0.701177	0.221316	3.16822	0.00153373	0.333295
ENSG00000283341.2	AC068205.2	22.4282	18.9708	36.9081	48.592	6.67272	19.4516	6.41398	9.29331	21.0913	-0.976689	0.308541	-3.16551	0.00154812	0.333295
ENSG00000106683.15	LIMK1	1212.92	1444.94	1532.18	1463.26	2651.93	2896.99	1896.71	1865.17	1870.51	0.637033	0.201213	3.16596	0.00154571	0.333295
ENSG00000171502.15	COL24A1	26.0168	33.7259	26.9329	48.592	133.454	29.8258	118.201	86.4278	62.897	0.946958	0.299789	3.15875	0.00158449	0.33894
ENSG00000175866.15	BAIAP2	199.163	364.661	401.998	396.987	1053.34	744.348	573.593	475.818	526.238	0.826922	0.262312	3.15244	0.0016191	0.341959
ENSG00000166922.8	SCG5	35.8852	38.9956	51.8708	67.8454	116.296	133.568	69.6375	87.3571	75.1819	0.82486	0.261587	3.15329	0.00161442	0.341959
ENSG00000059915.17	PSD	5.38278	7.37754	9.97515	24.7544	56.2415	60.9483	24.7397	23.2333	26.5816	0.987233	0.313355	3.15052	0.00162977	0.342048
ENSG00000088826.18	SMOX	399.223	432.113	381.051	338.31	1384.11	979.064	637.733	414.482	620.761	0.857031	0.272307	3.1473	0.00164787	0.343685
ENSG00000168003.16	SLC3A2	1435.41	1183.57	1405.5	1168.04	3528.92	3697.1	1827.07	1538.97	1973.07	0.810276	0.257958	3.14111	0.00168306	0.348844
ENSG00000168765.17	GSTM4	302.333	225.542	263.344	160.445	461.371	536.864	275.801	718.373	368.009	0.826297	0.26336	3.13752	0.00170382	0.348921
ENSG00000250056.7	LINC01018	54.7249	29.5101	35.9105	39.4237	5.71948	24.6387	17.4094	5.57599	26.6141	-0.966824	0.308158	-3.13743	0.00170435	0.348921
ENSG00000115602.17	IL1RL1	6.27991	5.26967	18.9528	11.9188	0	2.59355	2.74885	0	5.97044	-0.946993	0.303388	-3.12139	0.00179999	0.365236
ENSG00000211679.2	IGLC3	20.634	1.05393	3.99006	11.002	0	0	0	0	4.58499	-0.838099	0.268585	-3.12042	0.00180593	0.365236
ENSG00000237550.5	AC243919.1	206.34	382.578	430.926	223.707	427.054	1145.05	474.635	889.37	522.458	0.8857	0.284818	3.1097	0.00187277	0.376473
ENSG00000076641.4	PAG1	71.7704	163.36	182.545	126.522	81.0259	32.4193	72.3864	41.8199	96.4812	-0.888571	0.285954	-3.10739	0.00188747	0.377156
ENSG00000142871.17	CCN1	15759	25010.9	15590.2	15335.8	33700.1	27313.9	26119.6	32951.3	23972.6	0.649929	0.20995	3.09563	0.00196393	0.390097
ENSG00000286791.1	AC079949.5	28.7082	36.8877	34.913	32.089	6.67272	3.89032	15.5768	20.4453	22.3979	-0.937277	0.303397	-3.08927	0.00200647	0.396189
ENSG00000111087.10	GLI1	17.0455	21.0787	17.9553	33.0059	70.5402	42.7935	31.1536	65.9825	37.4444	0.881736	0.285802	3.08513	0.00203463	0.39705
ENSG00000123892.12	RAB38	25.1196	8.43147	4.98757	24.7544	56.2415	27.2322	34.8188	116.166	37.219	0.973267	0.31534	3.08641	0.0020259	0.39705
ENSG00000287051.1	AC121757.2	27.811	25.2944	35.9105	10.0851	8.57922	2.59355	11.9117	5.57599	15.9702	-0.966112	0.313501	-3.08169	0.0020583	0.399334
ENSG00000073737.16	DHRS9	3.58852	9.48541	9.97515	15.5861	102.951	12.9677	6.41398	107.802	33.5962	0.948745	0.30851	3.07525	0.00210325	0.403365
ENSG00000184349.13	EFNA5	206.34	278.239	401.998	407.072	583.387	748.238	426.072	741.606	474.119	0.766378	0.2491	3.07659	0.00209385	0.403365
ENSG00000143995.20	MEIS1	530.204	433.167	482.797	531.761	386.065	285.29	279.466	187.725	389.559	-0.681316	0.222524	-3.06176	0.00220037	0.403441
ENSG00000106617.15	PRKAG2	1335.83	1804.34	1666.85	1387.16	822.652	885.696	1111.45	1128.21	1267.77	-0.583688	0.190265	-3.06776	0.00215668	0.403441
ENSG00000123095.6	BHLHE41	105.861	154.928	103.742	244.794	777.849	221.748	227.238	405.188	280.169	0.92425	0.300724	3.07341	0.00211624	0.403441
ENSG00000136367.14	ZFHX2	95.9929	145.443	197.508	182.449	50.5221	106.335	51.3119	84.5691	114.266	-0.827403	0.270038	-3.06402	0.00218382	0.403441
ENSG00000182013.18	PNMA8A	32.2967	38.9956	37.9056	83.4315	82.9324	277.51	232.736	44.6079	103.802	0.960195	0.313219	3.06557	0.00217256	0.403441
ENSG00000211677.2	IGLC2	36.7823	4.21574	1.99503	16.5029	0	0	0.916283	2.78799	7.90004	-0.87285	0.28495	-3.06317	0.00219008	0.403441
ENSG00000122035.7	RASL11A	271.83	155.982	123.692	217.289	318.384	402	268.471	1079.88	354.691	0.923066	0.301431	3.06228	0.0021966	0.403441
ENSG00000214575.9	CPEB1	84.3302	113.825	113.717	148.526	259.283	221.748	199.75	151.481	161.583	0.714786	0.232861	3.06958	0.0021436	0.403441
ENSG00000063180.9	CA11	103.17	114.879	90.7738	153.111	186.836	207.484	180.508	193.301	153.758	0.639762	0.209287	3.05687	0.00223661	0.405628
ENSG00000273723.1	SUGT1-DT	20.634	7.37754	23.9403	22.9208	4.76623	10.3742	2.74885	2.78799	11.9437	-0.964297	0.315446	-3.05694	0.00223612	0.405628
ENSG00000124134.9	KCNS1	0.89713	3.1618	5.98509	5.50098	12.3922	12.9677	12.828	17.6573	8.92377	0.958414	0.315059	3.04202	0.00234999	0.423887
ENSG00000211899.10	IGHM	52.0335	13.7011	43.8907	10.0851	0	0	10.9954	0.929331	16.4544	-0.887813	0.293142	-3.02861	0.0024568	0.438414
ENSG00000139209.16	SLC38A4	87.9187	155.982	180.55	98.1008	49.5688	35.0129	90.712	59.4772	94.6654	-0.842896	0.278289	-3.02885	0.00245489	0.438414
ENSG00000272767.1	JMJD1C-AS1	43.0622	34.7798	50.8732	49.5088	13.3454	27.2322	21.9908	24.1626	33.1194	-0.805266	0.266355	-3.02329	0.00250046	0.439177
ENSG00000184897.6	H1-10	966.209	902.168	789.034	829.731	1216.34	1794.73	1126.11	1368.9	1124.15	0.58833	0.1946	3.02327	0.00250056	0.439177
ENSG00000103249.18	CLCN7	1538.58	1464.97	1357.62	1710.8	2159.1	3592.06	2364.93	2025.94	2026.75	0.643244	0.212602	3.02557	0.00248162	0.439177
ENSG00000198910.14	L1CAM	19.7369	15.809	28.9279	18.3366	0.953246	6.48387	11.9117	2.78799	13.1184	-0.953506	0.3156	-3.02125	0.00251733	0.439807
ENSG00000198885.9	ITPRIPL1	31.3996	37.9416	15.9602	36.6732	88.6519	68.729	53.1444	51.1132	47.9516	0.823184	0.273324	3.01175	0.00259748	0.444503
ENSG00000187479.8	C11orf96	44.8565	38.9956	31.9205	41.2573	112.483	156.91	142.024	25.0919	74.1923	0.920073	0.305088	3.01577	0.00256329	0.444503
ENSG00000026297.16	RNASET2	473.685	135.958	405.988	199.869	754.971	1241.01	536.942	531.577	535	0.893176	0.296536	3.01203	0.00259506	0.444503
ENSG00000159251.8	ACTC1	3.58852	3.1618	33.9155	21.0871	0.953246	0	3.66513	0	8.29641	-0.864621	0.287078	-3.0118	0.00259708	0.444503
ENSG00000104267.10	CA2	8.07417	16.8629	13.9652	11.9188	178.257	31.1226	10.0791	28.8093	37.3861	0.940012	0.312562	3.00744	0.00263461	0.448092
ENSG00000260439.1	LMF1-AS1	31.3996	7.37754	9.97515	17.4198	1.90649	2.59355	4.58142	6.50532	10.2198	-0.948224	0.315422	-3.0062	0.00264531	0.448092
ENSG00000214530.9	STARD10	89.713	87.4765	138.655	95.3503	139.174	181.548	175.926	218.393	140.779	0.67834	0.225805	3.0041	0.0026637	0.448928
ENSG00000108854.16	SMURF2	3340.01	6437.43	7538.22	5630.25	3446.94	1582.06	3465.38	2795.43	4279.47	-0.791993	0.263897	-3.00115	0.00268964	0.451021
ENSG00000138185.20	ENTPD1	1460.53	802.044	568.583	364.898	55.2883	271.026	383.006	300.174	525.693	-0.93745	0.312734	-2.99759	0.0027212	0.453715
ENSG00000079931.15	MOXD1	425.24	983.32	1122.2	1135.95	4062.74	993.328	1813.32	2437.64	1621.72	0.892522	0.297876	2.99629	0.00273289	0.453715
ENSG00000105655.19	ISYNA1	200.957	151.767	176.56	209.037	293.6	418.858	213.494	390.319	256.824	0.696804	0.232761	2.99364	0.00275671	0.455403
ENSG00000211892.4	IGHG4	51.1364	1.05393	7.98012	3.66732	0	0	0	0	7.97972	-0.780862	0.261072	-2.99099	0.00278077	0.457115
ENSG00000153253.18	SCN3A	8.9713	3.1618	37.9056	16.5029	2.85974	1.29677	2.74885	4.64666	9.7617	-0.922732	0.3092	-2.98426	0.00284265	0.461699
ENSG00000261888.1	AC144831.1	103.17	76.9372	114.714	103.602	285.974	202.297	200.666	105.014	149.047	0.777084	0.260556	2.9824	0.00285997	0.461699
ENSG00000099860.9	GADD45B	621.711	776.749	812.975	839.816	1175.35	2111.15	1094.96	1092.89	1065.7	0.702099	0.235347	2.98325	0.00285209	0.461699
ENSG00000042493.16	CAPG	709.63	1326.9	1218.96	1898.76	3709.08	3332.71	2339.27	1610.53	2018.23	0.817072	0.274004	2.98197	0.002864	0.461699
ENSG00000035499.13	DEPDC1B	107.656	105.393	110.724	92.5998	70.5402	57.058	72.3864	53.9012	83.7823	-0.621113	0.208829	-2.97427	0.0029369	0.463094
ENSG00000177363.5	LRRN4CL	166.866	95.908	185.538	127.439	204.948	402	241.899	258.354	210.369	0.751945	0.252642	2.97633	0.0029172	0.463094
ENSG00000235863.4	B3GALT4	77.1532	55.8585	85.7863	77.0137	118.203	149.129	114.535	113.378	98.8821	0.639373	0.214729	2.97758	0.00290537	0.463094
ENSG00000147416.11	ATP6V1B2	2426.74	2608.49	2346.16	2802.75	3759.6	3501.29	3368.26	3327.01	3017.54	0.429393	0.144395	2.97373	0.00294204	0.463094
ENSG00000175906.5	ARL4D	284.39	253.998	347.135	214.538	601.499	492.774	390.337	383.814	371.061	0.655615	0.220328	2.97562	0.00292393	0.463094
ENSG00000100906.11	NFKBIA	480.862	335.151	467.834	467.583	595.779	871.432	1608.99	588.267	676.988	0.804792	0.271155	2.96801	0.00299735	0.468386
ENSG00000122707.12	RECK	1948.57	1472.35	2120.72	1811.66	1340.27	902.554	1254.39	1198.84	1506.17	-0.577706	0.194687	-2.96736	0.00300373	0.468386
ENSG00000277945.1	AC107308.1	4.48565	6.3236	1.99503	1.83366	21.9247	1.29677	27.4885	25.0919	11.305	0.921266	0.310651	2.9656	0.00302098	0.468883
ENSG00000129116.19	PALLD	17636.7	10602.6	13027.5	13231.7	8130.24	8929.58	8259.38	9727.31	11193.1	-0.570835	0.192629	-2.96338	0.00304279	0.470084
ENSG00000204386.11	NEU1	1095.4	951.702	915.719	1026.85	1349.8	2120.22	1426.65	1386.56	1284.11	0.582947	0.197039	2.95854	0.003091	0.475331
ENSG00000211598.2	IGKV4-1	24.2225	3.1618	7.98012	7.33464	0	0	1.83257	2.78799	5.91495	-0.873712	0.295827	-2.95346	0.00314236	0.478815
ENSG00000226752.9	CUTALP	340.909	265.591	310.227	356.647	208.761	86.8838	163.098	214.675	243.349	-0.73784	0.249716	-2.95472	0.00312952	0.478815
ENSG00000169297.8	NR0B1	4.48565	2.10787	2.99254	4.58415	9.53247	9.07741	9.16283	30.6679	9.07636	0.929251	0.315335	2.94687	0.00321008	0.484707
ENSG00000249992.2	TMEM158	178.529	370.985	316.212	265.881	1626.24	684.696	452.644	301.103	524.536	0.899346	0.305176	2.94697	0.00320902	0.484707
ENSG00000232949.2	AC002480.2	48.445	107.501	53.8658	72.4296	24.7844	53.1677	18.3257	13.94	49.0574	-0.886736	0.301258	-2.94345	0.0032458	0.487893
ENSG00000130513.6	GDF15	207.237	183.385	145.637	281.467	268.815	389.032	462.723	344.782	285.385	0.696549	0.237874	2.92823	0.00340902	0.51013
ENSG00000138780.15	GSTCD	292.464	295.101	281.299	217.289	203.995	123.193	186.006	129.177	216.066	-0.646751	0.221099	-2.92516	0.00344282	0.512131
ENSG00000189171.14	S100A13	985.946	931.678	1030.43	1105.7	1612.89	2410.7	1415.66	1288.98	1347.75	0.631482	0.215997	2.92357	0.00346042	0.512131
ENSG00000075275.17	CELSR1	32.2967	45.3192	142.645	73.3464	354.608	158.206	152.103	135.682	136.776	0.895276	0.306302	2.92285	0.00346843	0.512131
ENSG00000103489.12	XYLT1	14564	21710	29679.1	16320.5	7750.85	9524.8	15094.9	11271.9	15739.5	-0.733481	0.2516	-2.91527	0.00355383	0.518743
ENSG00000251003.9	ZFPM2-AS1	12.5598	8.43147	6.9826	8.25147	23.8312	5.18709	39.4002	65.0532	21.2121	0.920358	0.31576	2.91474	0.00355985	0.518743
ENSG00000225783.8	MIAT	26.9139	35.8338	15.9602	22.9208	100.091	24.6387	106.289	44.6079	47.1569	0.893122	0.306306	2.91579	0.00354795	0.518743
ENSG00000154310.17	TNIK	260.168	177.061	108.729	187.033	90.5584	79.1032	120.949	96.6505	140.032	-0.734942	0.252527	-2.91035	0.00361029	0.521538
ENSG00000135931.17	ARMC9	691.687	894.79	766.091	874.656	1302.13	1221.56	969.428	1309.43	1003.72	0.522675	0.179577	2.91059	0.00360744	0.521538
ENSG00000258636.2	AL121821.2	4.48565	4.21574	5.98509	5.50098	32.4104	5.18709	32.0699	9.29331	12.3935	0.916591	0.315477	2.90541	0.00366772	0.524657
ENSG00000118257.16	NRP2	2459.03	1516.61	503.745	1190.05	3783.43	3448.12	2749.77	3008.24	2332.38	0.83709	0.289118	2.89533	0.00378762	0.524657
ENSG00000087245.13	MMP2	66882.8	67254.7	52227.9	85282.6	112836	141539	110168	82970.7	89895.2	0.623525	0.215247	2.89679	0.00377006	0.524657
ENSG00000214944.9	ARHGEF28	1404.91	661.87	414.966	802.226	371.766	302.148	378.425	501.839	604.768	-0.79959	0.276425	-2.89261	0.00382055	0.524657
ENSG00000090339.9	ICAM1	151.615	49.5349	47.8807	99.9344	123.922	296.961	463.639	120.813	169.288	0.899004	0.31017	2.89843	0.0037504	0.524657
ENSG00000106689.11	LHX2	0	0	0.997515	0	2.85974	3.89032	4.58142	10.2226	2.81895	0.805309	0.277532	2.90168	0.00371163	0.524657
ENSG00000273373.1	AL355488.1	28.7082	22.1326	19.9503	27.5049	14.2987	1.29677	10.9954	7.43465	16.5402	-0.895855	0.308715	-2.90189	0.00370924	0.524657
ENSG00000130787.14	HIP1R	223.385	140.173	209.478	190.701	235.452	309.929	401.332	347.57	257.252	0.649084	0.223295	2.90685	0.00365091	0.524657
ENSG00000261360.1	AC010491.1	8.07417	6.3236	14.9627	20.1703	1.90649	3.89032	1.83257	4.64666	7.72585	-0.912459	0.315263	-2.89428	0.00380034	0.524657
ENSG00000224373.3	IGHV4-59	26.0168	4.21574	1.99503	2.75049	0	0	0	0	4.37225	-0.753401	0.260083	-2.89678	0.00377019	0.524657
ENSG00000196639.6	HRH1	186.603	232.919	335.165	324.558	539.538	417.561	495.709	384.743	364.599	0.652748	0.225648	2.89277	0.0038186	0.524657
ENSG00000211651.3	IGLV1-44	18.8397	2.10787	0.997515	12.8356	0	0	0	0	4.34759	-0.75389	0.260155	-2.89785	0.00375726	0.524657
ENSG00000228107.1	AP000692.1	2.69139	5.26967	8.97763	13.7524	1.90649	0	0.916283	0.929331	4.30541	-0.864439	0.298981	-2.89128	0.00383674	0.524722
ENSG00000159307.19	SCUBE1	284.39	62.1821	131.672	142.109	10.4857	63.5419	76.9678	45.5372	102.111	-0.905893	0.314061	-2.88445	0.00392098	0.531882
ENSG00000268362.6	AC092279.1	99.5814	310.911	154.615	246.627	94.3714	128.381	76.0515	77.1345	148.459	-0.809922	0.280746	-2.88489	0.00391546	0.531882
ENSG00000144285.21	SCN1A	1.79426	3.1618	5.98509	1.83366	20.9714	1.29677	12.828	35.3146	10.3982	0.88359	0.307107	2.87714	0.00401299	0.54216
ENSG00000125740.14	FOSB	34.9881	202.355	34.913	15.5861	15245.3	120.6	13736.9	17903.6	5911.77	0.734589	0.25552	2.87488	0.00404179	0.543849
ENSG00000064601.19	CTSA	8226.68	6783.12	6647.44	7828.81	8873.77	13992.2	10665.5	11213.3	9278.86	0.542002	0.188649	2.87308	0.0040649	0.544762
ENSG00000118640.11	VAMP8	206.34	134.904	133.667	116.437	22.8779	97.258	79.7166	58.5479	106.219	-0.833007	0.290468	-2.86781	0.0041333	0.551713
ENSG00000105612.9	DNASE2	1178.83	913.761	872.825	1016.76	1327.87	2069.65	1401.91	1454.4	1279.5	0.575828	0.201237	2.86144	0.00421718	0.556234
ENSG00000238260.1	AL513320.1	4.48565	4.21574	8.97763	14.6693	0.953246	2.59355	0.916283	0.929331	4.71759	-0.873307	0.305181	-2.8616	0.00421503	0.556234
ENSG00000212864.3	RNF208	23.3254	25.2944	17.9553	32.089	62.9143	45.3871	35.7351	51.1132	36.7267	0.758005	0.264852	2.86199	0.00420988	0.556234
ENSG00000132932.17	ATP8A2	6.27991	5.26967	13.9652	5.50098	36.2234	12.9677	33.9025	13.0106	15.89	0.897504	0.313824	2.8599	0.00423778	0.55675
ENSG00000228203.7	RNF144A-AS1	2.69139	4.21574	1.99503	3.66732	35.2701	10.3742	9.16283	4.64666	9.00291	0.890376	0.311696	2.85655	0.00428274	0.560451
ENSG00000158859.10	ADAMTS4	242.225	181.277	178.555	114.604	368.906	551.129	405.913	178.432	277.63	0.790184	0.276896	2.85372	0.00432102	0.563251
ENSG00000243649.9	CFB	80.7417	60.0742	46.8832	77.9305	96.2779	107.632	120.949	131.965	90.3068	0.656787	0.230517	2.84919	0.00438307	0.565399
ENSG00000224330.2	AC005019.2	0.89713	1.05393	0	2.75049	20.9714	1.29677	4.58142	15.7986	5.91872	0.830287	0.291451	2.84881	0.00438832	0.565399
ENSG00000196284.17	SUPT3H	97.7872	99.0698	93.7664	94.4335	61.961	49.2774	65.0561	65.9825	78.4167	-0.582666	0.204388	-2.85079	0.00436107	0.565399
ENSG00000133048.13	CHI3L1	2739.84	5485.73	880.806	4171.58	2538.49	12635.8	12151.8	13705.8	6788.72	0.889698	0.314053	2.83295	0.004612	0.591933
ENSG00000069011.16	PITX1	275.419	310.911	456.862	394.237	445.166	883.102	527.779	699.787	499.158	0.681103	0.241916	2.81545	0.00487084	0.597162
ENSG00000103257.9	SLC7A5	754.486	534.345	942.652	382.318	3305.86	3541.49	809.078	477.676	1343.49	0.884943	0.314423	2.8145	0.00488538	0.597162
ENSG00000128578.10	STRIP2	172.249	209.733	142.645	175.114	404.176	189.329	626.738	249.99	271.247	0.78774	0.278687	2.82661	0.0047043	0.597162
ENSG00000235162.9	C12orf75	3495.22	3564.41	2724.21	3690.24	2507.99	2046.31	2573.84	2142.11	2843.04	-0.494054	0.175147	-2.8208	0.00479046	0.597162
ENSG00000100979.15	PLTP	431.519	457.407	373.07	395.154	644.395	1167.1	493.877	656.108	577.328	0.684979	0.243062	2.81812	0.00483059	0.597162
ENSG00000196358.11	NTNG2	241.328	166.522	186.535	198.952	307.899	403.296	361.932	232.333	262.35	0.616262	0.218714	2.81766	0.00483747	0.597162
ENSG00000002933.9	TMEM176A	31.3996	3.1618	3.99006	6.41781	0	0	2.74885	0.929331	6.08092	-0.800088	0.283403	-2.82315	0.00475548	0.597162
ENSG00000173227.14	SYT12	61.902	55.8585	74.8136	154.027	203.995	223.045	107.205	222.11	137.87	0.802954	0.284825	2.81911	0.00481568	0.597162
ENSG00000171812.13	COL8A2	258.373	201.301	227.433	208.12	401.317	508.335	267.555	319.69	299.016	0.63082	0.22331	2.82486	0.00473019	0.597162
ENSG00000260428.3	SCX	24.2225	14.7551	18.9528	50.4256	80.0727	103.742	64.1398	32.5266	48.6046	0.858564	0.304329	2.82117	0.00478485	0.597162
ENSG00000138678.11	GPAT3	21.5311	65.3439	87.7813	57.7603	235.452	75.2128	173.178	103.156	102.427	0.854429	0.30312	2.81878	0.00482059	0.597162
ENSG00000248587.8	GDNF-AS1	7.17704	3.1618	7.98012	22.9208	51.4753	7.78064	45.8142	50.1839	24.5617	0.891985	0.315468	2.8275	0.00469131	0.597162
ENSG00000271009.3	AC116667.1	22.4282	22.1326	23.9403	33.0059	15.2519	3.89032	10.9954	11.152	17.8496	-0.839283	0.29817	-2.81478	0.00488101	0.597162
ENSG00000180053.7	NKX2-6	0.89713	6.3236	0.997515	0.91683	47.6623	6.48387	10.9954	3.71733	9.74925	0.828852	0.294764	2.81192	0.00492474	0.599776
ENSG00000120885.22	CLU	1641.75	851.579	3146.16	1727.31	4404.95	3490.91	3229.9	3937.58	2803.77	0.770733	0.274394	2.80886	0.00497175	0.603299
ENSG00000143499.14	SMYD2	909.69	913.761	901.753	821.48	686.337	610.78	628.57	698.857	771.404	-0.409236	0.145853	-2.8058	0.00501912	0.60684
ENSG00000261026.1	AC105046.1	0	3.1618	0	0.91683	34.3169	0	8.24655	22.304	8.61825	0.768004	0.274139	2.80151	0.00508633	0.612747
ENSG00000126860.11	EVI2A	81.6388	116.987	33.9155	61.4276	295.506	58.3548	181.424	245.344	134.325	0.861048	0.307565	2.79957	0.00511714	0.61366
ENSG00000244242.2	IFITM10	428.828	334.097	361.1	546.431	740.673	744.348	751.352	497.192	550.503	0.61114	0.218365	2.79871	0.00513069	0.61366
ENSG00000102032.13	RENBP	71.7704	45.3192	31.9205	54.093	138.221	149.129	89.7957	57.6185	79.7334	0.789424	0.282279	2.7966	0.00516427	0.61547
ENSG00000230615.7	AL139220.2	25.1196	24.2405	38.9031	33.9227	53.3818	55.7612	94.3772	42.7492	46.0569	0.760917	0.272682	2.79049	0.00526285	0.62057
ENSG00000267745.1	AC060766.7	68.1819	77.9911	72.8186	68.7622	45.7558	14.2645	46.7304	35.3146	53.7274	-0.757057	0.271221	-2.79129	0.00524982	0.62057
ENSG00000116678.20	LEPR	33292.5	11118	5231.97	10716.8	1965.59	3110.96	9217.81	5257.23	9988.85	-0.878042	0.314456	-2.79225	0.00523422	0.62057
ENSG00000167106.12	FAM102A	478.17	538.56	552.623	584.021	909.397	1172.28	716.534	655.179	700.846	0.591903	0.212436	2.78626	0.00533195	0.626504
ENSG00000171951.5	SCG2	125.598	105.393	51.8708	45.8415	22.8779	51.8709	33.9025	36.2439	59.1999	-0.815042	0.292686	-2.7847	0.00535773	0.627325
ENSG00000148677.6	ANKRD1	183.014	221.326	635.417	366.732	245.938	81.6967	109.038	138.47	247.704	-0.835196	0.301164	-2.77323	0.00555031	0.634294
ENSG00000103888.17	CEMIP	6533.8	9977.59	33710	23662.5	6328.6	8816.76	2890.87	9118.6	12629.8	-0.858816	0.309637	-2.77363	0.00554352	0.634294
ENSG00000236963.7	LINC01141	2.69139	3.1618	2.99254	2.75049	7.62597	2.59355	21.9908	17.6573	7.68298	0.866951	0.312601	2.77335	0.00554832	0.634294
ENSG00000261186.2	LINC01238	3.58852	5.26967	5.98509	7.33464	0	0	0	1.85866	3.00457	-0.794584	0.28635	-2.77487	0.00552241	0.634294
ENSG00000066294.15	CD84	14.3541	4.21574	3.99006	9.1683	0.953246	0	0.916283	2.78799	4.54821	-0.836058	0.3009	-2.77853	0.0054606	0.634294
ENSG00000166920.12	C15orf48	3.58852	8.43147	1.99503	6.41781	60.0545	2.59355	29.3211	11.152	15.4442	0.854715	0.307653	2.77818	0.00546643	0.634294
ENSG00000223803.1	RPS20P14	2.69139	2.10787	1.99503	5.50098	1.90649	38.9032	21.9908	7.43465	10.3163	0.845632	0.304599	2.77622	0.00549951	0.634294
ENSG00000091490.11	SEL1L3	5098.39	2732.85	1562.11	2079.37	1234.45	1461.46	1678.63	1335.45	2147.84	-0.755175	0.273226	-2.76392	0.00571119	0.635275
ENSG00000159388.6	BTG2	515.85	354.122	417.959	405.239	604.358	551.129	639.566	921.897	551.265	0.592031	0.214139	2.7647	0.00569749	0.635275
ENSG00000165475.15	CRYL1	193.78	196.032	233.418	225.54	312.665	411.077	251.062	339.206	270.347	0.556262	0.201235	2.76424	0.00570549	0.635275
ENSG00000164761.9	TNFRSF11B	2799.94	2069.93	1959.12	994.76	1577.62	631.529	386.671	691.423	1388.87	-0.825878	0.29875	-2.76444	0.00570204	0.635275
ENSG00000092068.20	SLC7A8	531.998	298.263	782.052	749.967	3299.19	1597.62	880.548	579.903	1089.94	0.856413	0.309009	2.77148	0.00558016	0.635275
ENSG00000177628.16	GBA	1691.99	1754.8	1662.86	1848.33	2394.55	3940.89	2368.59	2301.95	2245.5	0.578416	0.208934	2.76841	0.00563307	0.635275
ENSG00000101255.11	TRIB3	235.048	122.256	156.61	138.441	265.002	641.903	269.387	219.322	255.996	0.785742	0.283861	2.76805	0.0056392	0.635275
ENSG00000101384.12	JAG1	1953.95	1281.58	3474.34	1133.2	962.779	907.741	804.497	1183.97	1462.76	-0.762091	0.275109	-2.77014	0.00560328	0.635275
ENSG00000154678.18	PDE1C	3960.83	4023.92	2710.25	3134.64	1198.23	1006.3	1730.86	2995.24	2595.03	-0.750949	0.271953	-2.76132	0.0057569	0.638231
ENSG00000198768.11	APCDD1L	572.369	710.351	1173.08	2063.78	2970.32	3265.28	2186.25	1648.63	1823.76	0.802141	0.290715	2.7592	0.00579428	0.640248
ENSG00000171385.9	KCND3	338.218	75.8833	302.247	82.5147	38.1299	68.729	69.6375	109.661	135.628	-0.858296	0.311305	-2.75709	0.00583186	0.642275
ENSG00000132561.14	MATN2	731.161	728.268	301.25	497.839	1416.52	709.335	976.758	1307.57	833.588	0.737865	0.268003	2.7532	0.00590163	0.645696
ENSG00000115468.12	EFHD1	449.462	79.0451	578.559	210.871	73.4	193.219	74.2189	117.096	221.984	-0.86132	0.312779	-2.75377	0.00589135	0.645696
ENSG00000198848.13	CES1	2066.09	864.226	445.889	893.909	101.997	599.109	424.239	54.8306	681.286	-0.865635	0.315397	-2.74459	0.00605867	0.660711
ENSG00000025423.11	HSD17B6	118.421	41.1034	57.8559	40.3405	16.2052	46.6838	10.0791	21.3746	44.008	-0.853101	0.310986	-2.74322	0.00608402	0.661315
ENSG00000159164.10	SV2A	401.017	509.05	368.083	440.995	916.07	800.109	570.844	519.496	565.708	0.605576	0.221145	2.73836	0.0061746	0.668981
ENSG00000106258.15	CYP3A5	0.89713	3.1618	4.98757	1.83366	14.2987	3.89032	26.5722	6.50532	7.76834	0.84564	0.309166	2.73523	0.00623364	0.671022
ENSG00000100739.11	BDKRB1	147.129	376.254	308.232	297.053	719.701	555.019	986.837	261.142	456.421	0.799206	0.292171	2.73541	0.00623031	0.671022
ENSG00000128709.13	HOXD9	12.5598	7.37754	16.9578	22.9208	31.4571	44.0903	32.9862	26.0213	24.2963	0.79662	0.291438	2.73341	0.00626818	0.672569
ENSG00000023445.16	BIRC3	8.9713	13.7011	12.9677	14.6693	61.961	2.59355	107.205	32.5266	31.8245	0.855759	0.313206	2.73225	0.00629025	0.672774
ENSG00000143878.10	RHOB	6110.35	5364.52	4762.14	3307.92	6173.22	7932.36	8334.51	9126.96	6389	0.59543	0.218507	2.72499	0.00643033	0.68556
ENSG00000188277.10	C15orf62	3.58852	3.1618	1.99503	3.66732	5.71948	23.3419	5.4977	15.7986	7.8463	0.853919	0.314116	2.71848	0.00655827	0.696973
ENSG00000248975.2	AL133372.2	11.6627	13.7011	14.9627	7.33464	1.90649	6.48387	2.74885	3.71733	7.81472	-0.857537	0.315612	-2.71706	0.00658646	0.697746
ENSG00000118526.7	TCF21	0.89713	6.3236	2.99254	0.91683	20.0182	14.2645	4.58142	10.2226	7.52711	0.843688	0.311083	2.7121	0.00668579	0.703399
ENSG00000197355.11	UAP1L1	890.85	864.226	732.176	798.559	1067.64	1666.35	1543.02	951.635	1064.31	0.580767	0.214283	2.71028	0.00672268	0.703399
ENSG00000102409.10	BEX4	77.1532	67.4518	138.655	171.447	279.301	160.8	190.587	275.082	170.06	0.743717	0.274098	2.71332	0.0066612	0.703399
ENSG00000225968.7	ELFN1	132.775	65.3439	234.416	210.871	624.376	281.4	601.998	153.34	288.065	0.833933	0.307701	2.71021	0.00672413	0.703399
ENSG00000137198.10	GMPR	84.3302	118.041	69.826	125.606	215.434	224.342	130.112	144.046	138.967	0.677358	0.250087	2.70849	0.00675901	0.704838
ENSG00000277452.1	RN7SL473P	0.89713	0	1.99503	1.83366	9.53247	0	12.828	17.6573	5.59294	0.78081	0.288426	2.70714	0.00678649	0.705499
ENSG00000278107.1	AC027575.2	1.79426	3.1618	2.99254	4.58415	10.4857	14.2645	10.0791	7.43465	6.84959	0.85008	0.315744	2.69231	0.007096	0.717635
ENSG00000123572.17	NRK	7.17704	49.5349	5.98509	21.0871	4.76623	0	8.24655	1.85866	12.3319	-0.815051	0.302835	-2.6914	0.00711523	0.717635
ENSG00000197635.10	DPP4	288.876	215.002	320.202	451.997	513.8	293.071	714.701	1546.41	543.007	0.813508	0.302278	2.69126	0.00711829	0.717635
ENSG00000137767.14	SQOR	638.756	637.63	909.734	665.619	1110.53	977.767	926.362	1545.48	926.485	0.584941	0.216931	2.69644	0.00700845	0.717635
ENSG00000248187.1	AC078850.1	1.79426	8.43147	46.8832	22.0039	2.85974	5.18709	2.74885	4.64666	11.8194	-0.822779	0.305583	-2.69249	0.007092	0.717635
ENSG00000249592.6	AC139887.2	88.8159	124.364	133.667	165.946	58.148	81.6967	70.5538	89.2158	101.551	-0.643025	0.238159	-2.69998	0.00693433	0.717635
ENSG00000183160.9	TMEM119	4770.04	5323.42	3351.65	4554.81	6343.85	9565	5901.78	6808.28	5827.35	0.579615	0.214727	2.69931	0.00694838	0.717635
ENSG00000103316.11	CRYM	0	0	0	1.83366	12.3922	1.29677	9.16283	3.71733	3.55035	0.739846	0.274874	2.69159	0.00711132	0.717635
ENSG00000040531.16	CTNS	395.634	348.852	326.187	351.146	491.875	897.367	562.598	431.21	475.609	0.624023	0.23176	2.69254	0.00709092	0.717635
ENSG00000196839.13	ADA	235.048	305.641	187.533	222.79	246.891	521.303	536.026	385.673	330.113	0.669771	0.248681	2.6933	0.00707494	0.717635
ENSG00000137331.12	IER3	680.922	1873.89	705.243	521.676	2283.98	1397.92	3903.37	1493.43	1607.55	0.812433	0.302236	2.68807	0.0071866	0.7206
ENSG00000144560.15	VGLL4	1277.51	1155.11	1064.35	1252.39	1814.03	1670.24	1557.68	1458.12	1406.18	0.422444	0.157168	2.68785	0.00719128	0.7206
ENSG00000136630.13	HLX	103.17	104.34	101.746	106.352	173.491	245.09	141.108	129.177	138.059	0.612194	0.2281	2.68388	0.00727726	0.7206
ENSG00000028137.19	TNFRSF1B	202.751	360.445	181.548	227.374	362.234	570.58	440.732	334.559	335.028	0.66078	0.246134	2.68464	0.00726085	0.7206
ENSG00000164659.15	ELAPOR2	103.17	87.4765	62.8434	40.3405	20.0182	32.4193	51.3119	33.4559	53.8795	-0.772292	0.287679	-2.68456	0.00726255	0.7206
ENSG00000229657.2	AL391822.1	25.1196	18.9708	27.9304	33.9227	10.4857	16.858	6.41398	13.94	19.2052	-0.791985	0.294925	-2.68537	0.00724485	0.7206
ENSG00000182752.10	PAPPA	27766.2	21315.8	8790.1	10214.4	5612.72	6451.45	11950.2	7479.26	12447.5	-0.77655	0.289646	-2.68103	0.00733957	0.722482
ENSG00000130821.16	SLC6A8	846.891	593.365	574.568	865.487	1069.54	1560.02	1039.07	987.879	942.102	0.59301	0.221125	2.68178	0.00732317	0.722482
ENSG00000143384.13	MCL1	5577.46	6182.38	5099.3	5247.02	11519	4471.27	11229	14250.4	7946.98	0.704617	0.263057	2.67857	0.00739371	0.725671
ENSG00000157404.16	KIT	223.385	68.5057	212.471	128.356	55.2883	40.2	70.5538	111.52	113.785	-0.794027	0.29663	-2.67682	0.00743238	0.727327
ENSG00000143367.16	TUFT1	120.215	93.8001	140.65	105.435	137.268	306.038	181.424	189.584	159.302	0.66323	0.248028	2.67401	0.00749504	0.729182
ENSG00000237973.1	MTCO1P12	548.146	619.713	502.747	491.421	665.366	849.386	790.752	732.313	649.981	0.45222	0.169093	2.67438	0.00748669	0.729182
ENSG00000040487.13	SLC66A1	230.562	246.62	262.346	276.883	367.953	545.942	392.169	296.457	327.367	0.569048	0.212953	2.67217	0.00753614	0.731049
ENSG00000134138.20	MEIS2	685.407	810.475	734.171	867.321	584.34	352.722	592.835	296.457	615.466	-0.632334	0.236804	-2.67028	0.00757883	0.73306
ENSG00000211653.2	IGLV1-40	13.457	1.05393	2.99254	4.58415	0	0	0	0	2.76095	-0.674629	0.252789	-2.66874	0.00761368	0.734302
ENSG00000256128.6	LINC00944	12.5598	7.37754	26.9329	23.8376	37.1766	59.6516	61.391	21.3746	31.2877	0.818365	0.307199	2.66396	0.0077227	0.737545
ENSG00000067177.15	PHKA1	75.3589	149.659	85.7863	163.196	367.953	146.535	246.48	194.23	178.65	0.742967	0.278955	2.66339	0.00773571	0.737545
ENSG00000146950.13	SHROOM2	155.203	225.542	188.53	158.612	938.948	452.574	175.926	218.393	314.216	0.812452	0.304948	2.66423	0.0077165	0.737545
ENSG00000117013.17	KCNQ4	53.8278	6.3236	14.9627	13.7524	1.90649	10.3742	6.41398	1.85866	13.6775	-0.826574	0.310179	-2.66483	0.00770275	0.737545
ENSG00000198483.13	ANKRD35	158.792	168.629	122.694	173.281	278.348	383.845	178.675	229.545	211.726	0.640014	0.240509	2.66108	0.00778901	0.74051
ENSG00000224596.8	ZMIZ1-AS1	51.1364	49.5349	40.8981	88.0157	137.268	71.3225	92.5446	141.258	83.9973	0.718352	0.270298	2.65763	0.00786933	0.746021
ENSG00000225169.1	BRI3P1	0	0	0	0	1.90649	6.48387	3.66513	3.71733	1.9716	0.671889	0.253178	2.65382	0.00795861	0.750383
ENSG00000168490.14	PHYHIP	12.5598	18.9708	12.9677	14.6693	27.6441	45.3871	21.0745	30.6679	22.9927	0.757892	0.285593	2.65375	0.00796031	0.750383
ENSG00000124875.10	CXCL6	345.395	1518.72	457.859	190.701	312.665	110.226	287.713	80.8518	413.016	-0.837182	0.315703	-2.6518	0.00800644	0.752605
ENSG00000185650.10	ZFP36L1	4860.65	4182.01	2786.06	2926.52	7108.36	3776.2	7852.55	7329.64	5102.75	0.661628	0.249736	2.64931	0.0080656	0.756037
ENSG00000272256.1	AC044849.1	0	3.1618	0.997515	0.91683	16.2052	0	10.9954	14.8693	5.89325	0.755729	0.285921	2.64314	0.00821417	0.763788
ENSG00000131981.16	LGALS3	4282.9	4798.56	4654.4	5653.17	7925.29	5284.35	7259.71	8592.6	6056.37	0.520292	0.196855	2.64302	0.00821696	0.763788
ENSG00000271327.1	AC010201.2	26.0168	23.1866	12.9677	33.9227	12.3922	9.07741	10.0791	10.2226	17.2331	-0.789721	0.298682	-2.64402	0.00819282	0.763788
ENSG00000148339.12	SLC25A25	399.223	413.142	341.15	368.566	532.865	875.322	513.119	498.122	492.688	0.574975	0.21776	2.6404	0.00828075	0.767579
ENSG00000152939.17	MARVELD2	157.895	106.447	85.7863	75.18	65.774	22.0451	21.0745	71.5585	75.7201	-0.795725	0.301554	-2.63874	0.00832137	0.767705
ENSG00000249825.6	CTD-2201I18.1	3.58852	2.10787	0.997515	4.58415	20.0182	9.07741	9.16283	5.57599	6.88906	0.828015	0.313824	2.63847	0.00832811	0.767705
ENSG00000274460.1	AC092119.2	8.07417	3.1618	7.98012	21.0871	1.90649	2.59355	1.83257	2.78799	6.17797	-0.817587	0.309994	-2.63743	0.0083537	0.767942
ENSG00000162383.13	SLC1A7	4.48565	1.05393	23.9403	4.58415	0.953246	1.29677	0.916283	0	4.6538	-0.735786	0.279328	-2.63413	0.00843536	0.773318
ENSG00000174611.12	KY	50.2393	48.481	117.707	55.0098	146.8	76.5096	143.857	197.018	104.453	0.752821	0.286052	2.63177	0.00849422	0.776581
ENSG00000154529.15	CNTNAP3B	8.9713	5.26967	7.98012	22.0039	46.7091	162.097	14.6605	4.64666	34.0422	0.797272	0.303248	2.62911	0.00856088	0.780537
ENSG00000149150.9	SLC43A1	210.826	208.679	175.563	165.946	230.686	437.013	233.652	383.814	255.772	0.624659	0.238077	2.62376	0.00869641	0.790733
ENSG00000072274.13	TFRC	6008.98	5629.06	5554.16	5338.7	4764.33	3155.05	4080.21	3962.67	4811.64	-0.455956	0.173926	-2.62156	0.0087529	0.792315
ENSG00000231346.5	LINC01160	0	1.05393	2.99254	2.75049	10.4857	5.18709	6.41398	9.29331	4.77213	0.807924	0.308223	2.62123	0.00876129	0.792315
ENSG00000211897.9	IGHG3	37.6795	3.1618	3.99006	43.091	0	0	7.33027	0.929331	12.0227	-0.724456	0.276869	-2.61661	0.00888084	0.800956
ENSG00000149809.16	TM7SF2	31.3996	25.2944	24.9379	44.0078	81.9792	54.4645	35.7351	76.2052	46.7529	0.724498	0.277263	2.61303	0.00897432	0.807205
ENSG00000268996.3	MAN1B1-DT	43.9594	46.3731	44.8882	51.3425	100.091	114.116	45.8142	82.7105	66.1618	0.680797	0.260888	2.60953	0.00906654	0.808959
ENSG00000196420.7	S100A5	2.69139	2.10787	0.997515	5.50098	3.81299	12.9677	7.33027	26.0213	7.67875	0.807511	0.309382	2.61008	0.00905216	0.808959
ENSG00000090487.11	SPG21	1536.78	1551.39	1420.46	1840.99	2047.57	2321.22	2031.4	2209.02	1869.86	0.409868	0.157052	2.60976	0.00906057	0.808959
ENSG00000132386.11	SERPINF1	4386.97	3667.69	3054.39	3201.57	6075.99	6395.69	3947.35	5483.06	4526.59	0.538973	0.206677	2.6078	0.00911262	0.810901
ENSG00000073756.12	PTGS2	375	839.985	407.983	236.542	4779.58	85.587	4258.88	4147.61	1891.4	0.751561	0.288405	2.60593	0.00916264	0.813184
ENSG00000127415.13	IDUA	462.919	379.416	368.083	389.653	568.135	766.393	504.872	532.507	496.497	0.506047	0.194463	2.60228	0.00926063	0.815375
ENSG00000184786.6	TCTE3	30.5024	20.0248	35.9105	47.6752	20.0182	19.4516	12.828	11.152	24.6953	-0.756879	0.290718	-2.60348	0.00922821	0.815375
ENSG00000262533.1	AC090617.3	0	1.05393	0.997515	1.83366	6.67272	2.59355	4.58142	11.152	3.6106	0.768902	0.295417	2.60277	0.00924748	0.815375
ENSG00000106025.9	TSPAN12	69.9761	55.8585	82.7937	27.5049	30.5039	16.858	28.4048	35.3146	43.4018	-0.752643	0.289362	-2.60104	0.00929414	0.816172
ENSG00000254245.3	PCDHGA3	61.0048	75.8833	61.8459	61.4276	123.922	93.3677	86.1306	102.226	83.226	0.557899	0.21473	2.59814	0.00937304	0.82094
ENSG00000115556.14	PLCD4	255.682	235.027	252.371	266.798	331.73	378.658	380.257	307.609	301.016	0.432673	0.166975	2.59124	0.00956296	0.822464
ENSG00000144283.21	PKP4	1505.38	1965.59	1785.55	1666.8	1323.11	1384.95	926.362	1111.48	1458.65	-0.490821	0.189129	-2.59517	0.0094545	0.822464
ENSG00000139289.13	PHLDA1	3819.98	6868.49	6422	5995.15	17672.2	4643.74	13089.1	11107.4	8702.26	0.731363	0.281937	2.59406	0.00948489	0.822464
ENSG00000260633.1	AC010207.1	1.79426	4.21574	1.99503	1.83366	21.9247	2.59355	8.24655	9.29331	6.4871	0.802686	0.309471	2.59374	0.00949394	0.822464
ENSG00000230267.7	HERC2P4	8.9713	7.37754	10.9727	23.8376	7.62597	1.29677	2.74885	0.929331	7.97	-0.809011	0.312113	-2.59204	0.00954075	0.822464
ENSG00000176909.12	MAMSTR	24.2225	32.672	43.8907	38.5069	70.5402	84.2903	49.4793	50.1839	49.2232	0.675375	0.26056	2.59201	0.00954177	0.822464
ENSG00000057704.13	TMCC3	7.17704	9.48541	4.98757	7.33464	14.2987	9.07741	21.9908	29.7386	13.0113	0.807003	0.311007	2.5948	0.00946451	0.822464
ENSG00000282849.1	AL359834.1	44.8565	35.8338	33.9155	44.0078	12.3922	28.529	12.828	26.0213	29.798	-0.729849	0.281914	-2.5889	0.0096282	0.825946
ENSG00000161960.15	EIF4A1	179.426	239.243	150.625	161.362	312.665	181.548	341.774	464.666	253.914	0.661166	0.256026	2.58242	0.00981104	0.837325
ENSG00000116106.12	EPHA4	342.704	297.209	266.336	311.722	568.135	299.555	509.454	567.821	395.367	0.577256	0.22346	2.58326	0.00978712	0.837325
ENSG00000158473.8	CD1D	34.9881	12.6472	16.9578	9.1683	0.953246	3.89032	8.24655	8.36398	11.9019	-0.813251	0.315291	-2.57937	0.00989816	0.837958
ENSG00000166016.6	ABTB2	196.471	198.14	125.687	214.538	349.841	404.593	262.057	219.322	246.331	0.617509	0.23945	2.57886	0.00991272	0.837958
ENSG00000130518.17	IQCN	52.9307	65.3439	79.8012	58.6771	94.3714	76.5096	116.368	155.198	87.4	0.639986	0.248068	2.57989	0.00988332	0.837958
ENSG00000287142.1	AL355053.1	5.38278	4.21574	10.9727	12.8356	0	2.59355	1.83257	2.78799	5.07761	-0.792063	0.307163	-2.57864	0.00991889	0.837958
ENSG00000089225.20	TBX5	0.89713	1.05393	1.99503	2.75049	1.90649	9.07741	13.7442	8.36398	4.97359	0.784797	0.304924	2.57374	0.0100605	0.847777
ENSG00000124780.14	KCNK17	50.2393	3.1618	3.99006	16.5029	0	6.48387	2.74885	0.929331	10.507	-0.737645	0.287027	-2.56995	0.0101713	0.854953
ENSG00000113205.5	PCDHB3	64.5934	50.5888	23.9403	29.3386	18.1117	20.7484	25.6559	13.0106	30.7485	-0.757958	0.295059	-2.56883	0.0102042	0.855452
ENSG00000096433.11	ITPR3	2112.74	1320.58	1920.22	1940.01	3234.36	3667.27	2798.33	1995.27	2373.6	0.578858	0.225411	2.56801	0.0102285	0.855452
ENSG00000164591.13	MYOZ3	5.38278	5.26967	1.99503	11.9188	20.9714	22.0451	10.9954	15.7986	11.7971	0.806067	0.314155	2.56582	0.0102931	0.856559
ENSG00000198715.13	GLMP	1950.36	1669.43	1697.77	1934.51	2119.07	4101.69	2581.17	2565.88	2327.49	0.558733	0.217708	2.56643	0.010275	0.856559
ENSG00000105499.14	PLA2G4C	30.5024	45.3192	37.9056	17.4198	46.7091	41.4967	141.108	72.4878	54.1185	0.775745	0.302466	2.56474	0.0103254	0.857113
ENSG00000237232.8	ZNF295-AS1	6.27991	9.48541	11.9702	25.6712	61.961	20.7484	54.0607	15.7986	25.7469	0.80571	0.314858	2.55897	0.0104984	0.862888
ENSG00000181541.6	MAB21L2	1090.01	1070.8	505.74	1020.43	1953.2	1617.08	1160.93	1593.8	1251.5	0.631841	0.246868	2.55943	0.0104843	0.862888
ENSG00000196352.16	CD55	64.5934	76.9372	149.627	102.685	367.953	173.768	233.652	89.2158	157.304	0.759601	0.296817	2.55916	0.0104926	0.862888
ENSG00000182771.19	GRID1	13.457	3.1618	19.9503	8.25147	3.81299	2.59355	2.74885	2.78799	7.09549	-0.803124	0.313583	-2.56112	0.0104334	0.862888
ENSG00000095015.6	MAP3K1	331.041	280.346	306.237	266.798	136.314	67.4322	189.671	233.262	226.388	-0.692297	0.270756	-2.55691	0.0105608	0.865879
ENSG00000182255.7	KCNA4	6.27991	5.26967	6.9826	16.5029	0	2.59355	3.66513	0	5.16172	-0.762756	0.298689	-2.55368	0.0106592	0.867717
ENSG00000100284.21	TOM1	1977.27	1889.7	1845.4	1696.13	2942.67	4536.11	2349.35	2194.15	2428.85	0.587911	0.230227	2.55361	0.0106612	0.867717
ENSG00000172650.13	AGAP5	5.38278	14.7551	12.9677	12.8356	3.81299	2.59355	4.58142	3.71733	7.5808	-0.806493	0.31566	-2.55495	0.0106204	0.867717
ENSG00000229119.3	AC026403.1	24.2225	26.3483	24.9379	27.5049	35.2701	97.258	35.7351	46.4666	39.7179	0.735202	0.288108	2.55182	0.010716	0.870059
ENSG00000143028.9	SYPL2	13.457	14.7551	18.9528	6.41781	69.587	59.6516	22.9071	9.29331	26.8777	0.805052	0.315617	2.55073	0.0107499	0.870687
ENSG00000198523.6	PLN	117.524	22.1326	26.9329	14.6693	4.76623	15.5613	22.9071	3.71733	28.5263	-0.793775	0.311774	-2.546	0.0108967	0.88044
ENSG00000284610.1	AC107918.4	0.89713	2.10787	0.997515	4.58415	3.81299	6.48387	26.5722	6.50532	6.49513	0.767545	0.302136	2.5404	0.0110726	0.892494
ENSG00000177426.21	TGIF1	606.46	579.664	598.509	682.121	933.228	792.328	806.329	775.062	721.713	0.395331	0.155794	2.53753	0.0111639	0.895526
ENSG00000107159.13	CA9	0	0	0	1.83366	6.67272	2.59355	12.828	1.85866	3.22332	0.687115	0.270706	2.53823	0.0111414	0.895526
ENSG00000116741.8	RGS2	34.0909	45.3192	53.8658	58.6771	349.841	28.529	67.805	121.742	94.9839	0.800343	0.315579	2.53611	0.0112091	0.896995
ENSG00000188765.7	TMSB4XP2	3.58852	7.37754	2.99254	4.58415	0.953246	0	0.916283	0	2.55154	-0.715678	0.282318	-2.53501	0.0112445	0.897673
ENSG00000173535.15	TNFRSF10C	12.5598	12.6472	11.9702	21.0871	1.90649	6.48387	9.16283	1.85866	9.70952	-0.797786	0.315682	-2.52718	0.0114983	0.902817
ENSG00000261618.2	LINC02605	14.3541	9.48541	9.97515	11.002	22.8779	7.78064	42.149	41.8199	19.9305	0.787369	0.311531	2.52742	0.0114904	0.902817
ENSG00000153707.17	PTPRD	113.936	204.463	112.719	70.5959	569.088	147.832	131.029	368.015	214.71	0.779043	0.307775	2.53121	0.011367	0.902817
ENSG00000254366.7	AC062004.1	0.89713	2.10787	1.99503	1.83366	4.76623	7.78064	3.66513	14.8693	4.73937	0.776004	0.306661	2.53049	0.0113903	0.902817
ENSG00000270108.1	AL049840.7	23.3254	30.5641	32.918	22.9208	14.2987	15.5613	11.9117	14.8693	20.7961	-0.702644	0.277874	-2.52865	0.0114503	0.902817
ENSG00000275180.1	AC048341.2	113.038	112.771	137.657	202.619	48.6156	121.897	51.3119	75.2758	107.898	-0.69691	0.275754	-2.52729	0.0114946	0.902817
ENSG00000143224.18	PPOX	182.117	154.928	134.665	178.782	209.714	329.38	228.155	229.545	205.911	0.533606	0.210837	2.53089	0.0113774	0.902817
ENSG00000141012.13	GALNS	978.769	1003.35	771.079	907.662	1369.82	2504.07	1350.6	1021.34	1238.33	0.624321	0.247327	2.52427	0.0115939	0.903971
ENSG00000258274.1	AC012085.2	8.9713	2.10787	2.99254	5.50098	0	0	0.916283	0.929331	2.67729	-0.70362	0.278834	-2.52344	0.0116213	0.903971
ENSG00000172575.12	RASGRP1	5.38278	12.6472	6.9826	3.66732	1.90649	0	1.83257	1.85866	4.2847	-0.768628	0.304516	-2.5241	0.0115996	0.903971
ENSG00000107262.25	BAG1	575.957	615.497	580.554	466.666	852.202	1002.41	853.06	609.641	694.498	0.503205	0.199382	2.52383	0.0116085	0.903971
ENSG00000135048.14	CEMIP2	2231.16	2310.22	1951.14	2260.9	1761.6	1710.44	1562.26	1679.3	1933.38	-0.361925	0.143571	-2.52087	0.0117064	0.906365
ENSG00000241351.3	IGKV3-11	16.1483	2.10787	3.99006	11.002	0	0	2.74885	1.85866	4.73197	-0.728848	0.289072	-2.52133	0.0116911	0.906365
ENSG00000167011.9	NAT16	1.79426	0	2.99254	0	5.71948	3.89032	4.58142	16.728	4.46325	0.734383	0.291686	2.51771	0.0118119	0.912417
ENSG00000146072.6	TNFRSF21	186.603	228.704	295.264	273.215	589.106	698.961	919.032	118.954	413.73	0.770377	0.306091	2.51682	0.0118418	0.912614
ENSG00000205683.11	DPF3	55.6221	66.3978	82.7937	68.7622	50.5221	41.4967	39.4002	20.4453	53.18	-0.660925	0.262851	-2.51445	0.0119218	0.916662
ENSG00000276644.5	DACH1	6.27991	18.9708	2.99254	7.33464	0.953246	3.89032	1.83257	0	5.28175	-0.750383	0.298694	-2.51222	0.0119976	0.918118
ENSG00000272321.1	AP003355.2	43.9594	27.4023	41.8956	36.6732	4.76623	27.2322	15.5768	19.516	27.1277	-0.75818	0.301888	-2.51146	0.0120233	0.918118
ENSG00000168078.10	PBK	564.295	743.023	674.32	492.338	536.678	225.638	384.839	202.594	477.966	-0.669964	0.266663	-2.5124	0.0119913	0.918118
ENSG00000139625.13	MAP3K12	1197.67	1123.49	1079.31	1365.16	1407.94	1770.1	1542.11	1934.87	1427.58	0.440752	0.175789	2.50728	0.0121664	0.926096
ENSG00000196557.13	CACNA1H	8.07417	4.21574	29.9254	24.7544	0	5.18709	6.41398	3.71733	10.286	-0.769128	0.306818	-2.50679	0.0121833	0.926096
ENSG00000135334.9	AKIRIN2	915.97	958.026	979.559	889.325	1398.41	1342.16	1127.94	1135.64	1093.38	0.391334	0.156207	2.50522	0.0122375	0.928106
ENSG00000242600.8	MBL1P	50.2393	21.0787	25.9354	18.3366	6.67272	9.07741	15.5768	16.728	20.4556	-0.769384	0.307261	-2.50401	0.0122795	0.92918
ENSG00000127220.6	ABHD8	113.038	92.7462	135.662	133.857	192.556	251.574	157.601	153.34	153.797	0.56381	0.225449	2.50083	0.0123903	0.93333
ENSG00000112096.18	SOD2	1434.51	1164.6	1136.17	1531.11	2830.19	761.206	8643.3	1959.96	2432.63	0.785329	0.313978	2.50123	0.0123764	0.93333
ENSG00000197457.10	STMN3	74.4618	40.0495	61.8459	141.192	458.512	370.877	64.1398	69.6998	160.097	0.788391	0.31576	2.4968	0.0125319	0.935546
ENSG00000257642.1	KCCAT198	11.6627	16.8629	11.9702	5.50098	3.81299	2.59355	2.74885	5.57599	7.59102	-0.788409	0.315759	-2.49687	0.0125297	0.935546
ENSG00000268686.2	AC010643.1	1.79426	10.5393	3.99006	4.58415	0	1.29677	0	0.929331	2.89174	-0.696508	0.278882	-2.4975	0.0125072	0.935546
ENSG00000148948.8	LRRC4C	53.8278	27.4023	8.97763	39.4237	5.71948	5.18709	14.6605	18.5866	21.7231	-0.788007	0.315543	-2.49731	0.0125141	0.935546
ENSG00000073712.15	FERMT2	9511.37	8046.79	9037.48	7762.8	5770.95	3337.89	6437.81	6443.98	7043.63	-0.551613	0.221033	-2.49562	0.0125738	0.93612
ENSG00000124249.7	KCNK15	163.278	124.364	49.8757	82.5147	140.127	374.767	325.281	117.096	172.163	0.756521	0.303215	2.495	0.0125957	0.93612
ENSG00000154096.14	THY1	5051.74	4594.1	6853.92	5409.3	8551.57	12953.5	5862.38	8455.99	7216.56	0.589479	0.236567	2.4918	0.0127097	0.942495
ENSG00000157429.16	ZNF19	65.4905	43.2113	52.8683	51.3425	25.7376	31.1226	33.9025	36.2439	42.4899	-0.608826	0.244666	-2.48839	0.0128321	0.945273
ENSG00000118407.15	FILIP1	64.5934	28.4562	12.9677	5.50098	2.85974	7.78064	10.9954	9.29331	17.8059	-0.779223	0.313083	-2.48887	0.012815	0.945273
ENSG00000267265.5	AC011476.3	3.58852	4.21574	6.9826	1.83366	0.953246	0	0	0	2.19672	-0.662687	0.266254	-2.48892	0.012813	0.945273
ENSG00000161243.9	FBXO27	116.627	62.1821	88.7788	94.4335	88.6519	232.122	158.517	182.149	127.933	0.663514	0.266822	2.48673	0.0128925	0.945543
ENSG00000178033.6	CALHM5	1751.2	1423.87	1402.51	1348.66	1117.2	902.554	971.26	1232.29	1268.69	-0.445321	0.179031	-2.48739	0.0128684	0.945543
ENSG00000135929.9	CYP27A1	299.641	239.243	85.7863	186.117	321.244	430.529	334.443	437.715	291.84	0.680661	0.27391	2.48498	0.0129558	0.945618
ENSG00000147394.18	ZNF185	69.079	77.9911	159.602	188.867	275.488	250.277	158.517	272.294	181.514	0.694244	0.279446	2.48436	0.0129785	0.945618
ENSG00000174332.5	GLIS1	87.9187	82.2069	101.746	84.3483	189.696	164.69	83.3818	163.562	119.694	0.612516	0.24648	2.48505	0.0129532	0.945618
ENSG00000111886.11	GABRR2	3.58852	23.1866	15.9602	20.1703	6.67272	5.18709	5.4977	1.85866	10.2652	-0.782342	0.315261	-2.48157	0.0130806	0.95098
ENSG00000162894.12	FCMR	22.4282	16.8629	11.9702	14.6693	51.4753	31.1226	27.4885	24.1626	25.0225	0.71632	0.2889	2.47948	0.0131575	0.954493
ENSG00000183778.17	B3GALT5	3.58852	6.3236	21.9453	18.3366	40.9896	11.671	40.3165	51.1132	24.2855	0.780546	0.315567	2.47347	0.0133808	0.964403
ENSG00000137857.17	DUOX1	6.27991	1.05393	3.99006	0.91683	25.7376	2.59355	21.0745	6.50532	8.51897	0.752201	0.304014	2.47423	0.0133522	0.964403
ENSG00000109743.11	BST1	678.23	717.729	789.034	397.904	247.844	444.793	281.299	500.91	507.218	-0.63786	0.257751	-2.47472	0.0133342	0.964403
ENSG00000147082.18	CCNB3	26.9139	17.9169	15.9602	15.5861	6.67272	2.59355	8.24655	13.0106	13.3626	-0.765476	0.309716	-2.47154	0.0134532	0.967348
ENSG00000143891.17	GALM	287.082	281.4	338.158	435.494	475.67	421.451	495.709	685.846	427.601	0.542682	0.219635	2.47084	0.0134797	0.967348
ENSG00000110900.15	TSPAN11	440.491	308.803	370.078	715.127	675.852	706.741	761.431	930.261	613.598	0.606242	0.245529	2.46913	0.0135443	0.969902
ENSG00000188487.11	INSC	56.5192	80.099	126.684	43.091	300.273	233.419	79.7166	98.5091	127.289	0.755287	0.305989	2.46835	0.0135739	0.96994
ENSG00000115107.20	STEAP3	1411.18	2587.41	1823.46	2094.04	3718.61	3204.33	2113.86	3806.54	2594.93	0.581336	0.23574	2.46601	0.0136628	0.974205
ENSG00000274963.1	RN7SL600P	1.79426	2.10787	2.99254	1.83366	16.2052	0	6.41398	24.1626	6.93876	0.72916	0.296223	2.46152	0.013835	0.979685
ENSG00000205795.4	CYS1	22.4282	11.5933	24.9379	16.5029	54.3351	62.2451	28.4048	21.3746	30.2277	0.737968	0.299871	2.46095	0.0138571	0.979685
ENSG00000144040.13	SFXN5	288.876	278.239	333.17	435.494	516.66	648.387	402.248	485.111	423.523	0.533782	0.216708	2.46314	0.0137728	0.979685
ENSG00000164975.15	SNAPC3	1472.19	1462.86	1549.14	1313.82	1178.21	643.199	1071.13	982.303	1209.11	-0.509506	0.206969	-2.46175	0.0138261	0.979685
ENSG00000214558.4	AL365217.1	2.69139	6.3236	5.98509	5.50098	0.953246	0	1.83257	0	2.91086	-0.709113	0.28859	-2.45716	0.014004	0.987974
ENSG00000176435.7	CLEC14A	0.89713	5.26967	66.8335	18.3366	0	3.89032	3.66513	4.64666	12.9424	-0.69138	0.2816	-2.45518	0.0140812	0.991331
ENSG00000237125.10	HAND2-AS1	90.6101	76.9372	66.8335	185.2	116.296	68.729	0.916283	10.2226	76.968	-0.260674	0.270668	-0.963076	0.33551	0.994131
ENSG00000131386.19	GALNT15	1486.54	2163.73	1048.39	819.646	667.273	950.535	1242.48	671.907	1131.31	-0.486389	0.271254	-1.79311	0.0729555	0.994131
ENSG00000090661.12	CERS4	120.215	61.1282	53.8658	79.7642	0	12.9677	56.8096	78.9932	57.968	-0.241701	0.265156	-0.911542	0.36201	0.994131
ENSG00000106031.9	HOXA13	227.871	143.335	125.687	127.439	274.535	47.9806	161.266	973.01	260.14	0.572747	0.315283	1.81661	0.0692765	0.994131
ENSG00000106772.18	PRUNE2	1339.41	1233.1	1394.53	2603.8	1720.61	1288.99	1272.72	511.132	1420.54	-0.326337	0.284433	-1.14732	0.251248	0.994131
ENSG00000198807.13	PAX9	21.5311	5.26967	26.9329	16.5029	9.53247	3.89032	21.9908	64.1239	21.2218	0.20936	0.31074	0.673747	0.500472	0.994131
ENSG00000144857.14	BOC	3817.29	1675.76	1546.15	2024.36	1459.42	3127.82	1604.41	1205.34	2057.57	-0.21019	0.284736	-0.738193	0.460397	0.994131
ENSG00000157445.15	CACNA2D3	102.273	28.4562	132.669	49.5088	57.1948	25.9355	43.9816	25.0919	58.1389	-0.63133	0.307895	-2.05047	0.0403182	0.994131
ENSG00000131831.18	RAI2	29.6053	24.2405	53.8658	41.2573	81.0259	46.6838	28.4048	22.304	40.9234	0.165956	0.302644	0.548352	0.58345	0.994131
ENSG00000140575.13	IQGAP1	11486	11229.7	10300.3	10502.3	12121.5	3924.04	10443.8	9264.5	9909.01	-0.221853	0.260437	-0.851848	0.394298	0.994131
ENSG00000183570.16	PCBP3	52.0335	47.427	13.9652	102.685	84.8389	191.922	106.289	13.0106	76.5214	0.398045	0.314746	1.26465	0.205996	0.994131
ENSG00000101463.6	SYNDIG1	143.541	176.007	302.247	292.469	309.805	348.832	240.982	224.898	254.848	0.237546	0.253187	0.938225	0.348129	0.994131
ENSG00000143341.12	HMCN1	2488.64	1399.62	3362.62	1499.02	4359.2	1497.77	4140.68	943.271	2461.35	0.198742	0.307079	0.647202	0.517501	0.994131
ENSG00000099260.11	PALMD	662.979	662.924	796.017	440.078	293.6	171.174	672.552	575.256	534.323	-0.403432	0.290496	-1.38877	0.164903	0.994131
ENSG00000204287.14	HLA-DRA	5882.48	6136	2081.81	7570.26	2887.38	6311.4	2309.03	5967.24	4893.2	-0.206364	0.298143	-0.692165	0.488834	0.994131
ENSG00000231389.7	HLA-DPA1	3999.41	3216.61	1853.38	3669.15	1738.72	4318.26	1280.96	1945.09	2752.7	-0.322238	0.287859	-1.11943	0.262956	0.994131
ENSG00000064687.13	ABCA7	1199.46	935.893	785.044	718.795	1162.96	1640.42	1129.78	1067.8	1080.02	0.393641	0.219411	1.79408	0.0728007	0.994131
ENSG00000154856.13	APCDD1	191.089	152.82	127.682	15.5861	95.3247	32.4193	41.2327	33.4559	86.2012	-0.640471	0.31569	-2.0288	0.0424787	0.994131
ENSG00000011201.12	ANOS1	59.2106	42.1574	39.9006	97.184	89.6052	32.4193	67.805	85.4985	64.2226	0.146325	0.291087	0.502686	0.615185	0.994131
ENSG00000108551.5	RASD1	1201.26	882.143	457.859	584.937	593.872	1017.97	664.305	500.91	737.906	-0.129187	0.272463	-0.474147	0.635395	0.994131
ENSG00000125848.10	FLRT3	853.171	790.451	636.414	590.438	489.969	103.742	898.874	423.775	598.354	-0.359388	0.30685	-1.17122	0.241511	0.994131
ENSG00000204252.14	HLA-DOA	734.749	824.176	273.319	815.062	303.132	776.767	246.48	528.789	562.809	-0.342838	0.297554	-1.15219	0.249243	0.994131
ENSG00000135917.15	SLC19A3	156.998	133.85	27.9304	81.5979	36.2234	63.5419	90.712	91.0745	85.2409	-0.309298	0.308006	-1.00419	0.315285	0.994131
ENSG00000145506.14	NKD2	18.8397	37.9416	68.8285	33.9227	74.3532	24.6387	40.3165	6.50532	38.1683	-0.0632182	0.315756	-0.200212	0.841315	0.994131
ENSG00000133135.14	RNF128	2.69139	5.26967	5.98509	11.002	32.4104	1.29677	9.16283	15.7986	10.4521	0.484364	0.30872	1.56895	0.11666	0.994131
ENSG00000112186.12	CAP2	450.359	341.475	775.069	487.753	724.467	364.393	700.957	670.977	564.431	0.204254	0.260532	0.783987	0.433048	0.994131
ENSG00000138650.9	PCDH10	285.287	192.87	163.592	105.435	386.065	54.4645	55.8933	584.549	228.52	0.250244	0.315182	0.793966	0.427215	0.994131
ENSG00000064886.14	CHI3L2	75.3589	54.8046	55.8608	88.0157	82.9324	93.3677	148.438	109.661	88.5549	0.539845	0.246492	2.19011	0.028516	0.994131
ENSG00000184408.10	KCND2	480.862	401.549	490.777	350.229	191.602	182.845	577.258	116.166	348.911	-0.452308	0.299921	-1.50809	0.131531	0.994131
ENSG00000173918.15	C1QTNF1	1712.62	1606.19	1460.36	1160.71	1662.46	4148.38	1664.89	884.723	1787.54	0.339051	0.292527	1.15904	0.246439	0.994131
ENSG00000223865.11	HLA-DPB1	1450.66	1595.66	814.97	1555.86	790.241	2112.44	784.338	1250.88	1294.38	-0.0985441	0.278917	-0.35331	0.723856	0.994131
ENSG00000135750.15	KCNK1	46.6508	101.178	58.8534	47.6752	131.548	118.006	80.6329	56.6892	80.1542	0.441736	0.280394	1.57541	0.115162	0.994131
ENSG00000109452.12	INPP4B	182.117	502.726	256.361	278.716	423.241	111.522	240.066	528.789	315.443	0.0620265	0.303665	0.204259	0.838151	0.994131
ENSG00000143819.12	EPHX1	7404.91	4633.09	5173.11	5535.82	5420.16	13703	5877.96	5543.46	6661.44	0.322821	0.269919	1.19599	0.231699	0.994131
ENSG00000286039.1	AC093849.2	107.656	73.7754	95.7614	115.521	81.0259	147.832	41.2327	42.7492	88.1941	-0.230216	0.293842	-0.78347	0.433351	0.994131
ENSG00000130592.16	LSP1	1439.89	2444.07	2023.96	2571.71	3752.93	5605.95	1853.64	1345.67	2629.73	0.384755	0.294682	1.30566	0.191667	0.994131
ENSG00000279415.1	AC099494.2	237.739	379.416	415.964	232.875	72.4467	300.851	286.797	161.704	260.974	-0.422908	0.295132	-1.43294	0.151874	0.994131
ENSG00000156265.16	MAP3K7CL	26.9139	70.6136	55.8608	57.7603	81.0259	53.1677	55.8933	66.9119	58.5184	0.221049	0.268317	0.823835	0.410033	0.994131
ENSG00000142623.11	PADI1	3.58852	3.1618	11.9702	0	7.62597	9.07741	8.24655	6.50532	6.27197	0.279861	0.30565	0.915626	0.359863	0.994131
ENSG00000172349.17	IL16	118.421	164.414	197.508	156.778	636.769	151.722	213.494	128.248	220.919	0.517672	0.305549	1.69424	0.0902205	0.994131
ENSG00000006740.17	ARHGAP44	199.163	171.791	309.23	277.799	186.836	173.768	229.071	115.237	207.862	-0.358134	0.248122	-1.44338	0.148914	0.994131
ENSG00000170549.4	IRX1	48.445	46.3731	48.8782	35.7564	44.8026	14.2645	60.4747	21.3746	40.0461	-0.223885	0.298446	-0.75017	0.453152	0.994131
ENSG00000156466.10	GDF6	1433.61	1065.53	1574.08	1192.8	1252.57	558.909	197.917	46.4666	915.234	-0.62322	0.314966	-1.97869	0.0478512	0.994131
ENSG00000170369.4	CST2	8.9713	18.9708	23.9403	23.8376	48.6156	10.3742	10.9954	37.1733	22.8598	0.274855	0.314829	0.873029	0.382647	0.994131
ENSG00000101230.6	ISM1	1029.01	597.581	685.293	925.998	742.579	631.529	1528.36	1418.16	944.813	0.317481	0.268792	1.18114	0.237546	0.994131
ENSG00000117594.10	HSD11B1	386.663	88.5305	53.8658	101.768	79.1195	198.406	43.0653	101.297	131.589	-0.297912	0.315685	-0.943699	0.345323	0.994131
ENSG00000021645.19	NRXN3	27.811	12.6472	41.8956	8.25147	16.2052	2.59355	4.58142	27.8799	17.7332	-0.34271	0.312291	-1.09741	0.272463	0.994131
ENSG00000168779.19	SHOX2	865.73	689.273	706.24	952.586	774.989	534.27	993.251	349.429	733.221	-0.215939	0.261796	-0.824839	0.409463	0.994131
ENSG00000124785.9	NRN1	674.642	692.435	412.971	350.229	1081.93	45.3871	476.467	1249.95	623.002	0.1984	0.315205	0.62943	0.529067	0.994131
ENSG00000144868.13	TMEM108	235.945	51.6428	142.645	93.5166	118.203	173.768	57.7258	52.0425	115.686	-0.23139	0.309669	-0.747215	0.454934	0.994131
ENSG00000142949.17	PTPRF	928.529	775.695	1267.84	929.665	1138.18	2129.3	752.269	901.451	1102.87	0.253924	0.269781	0.941223	0.346591	0.994131
ENSG00000163823.4	CCR1	22.4282	17.9169	6.9826	15.5861	16.2052	15.5613	20.1582	15.7986	16.3296	0.0695783	0.299592	0.232244	0.816349	0.994131
ENSG00000137868.19	STRA6	218.003	142.281	179.553	123.772	29.5506	101.148	240.066	65.9825	137.545	-0.353335	0.310986	-1.13618	0.255881	0.994131
ENSG00000129173.13	E2F8	100.479	103.285	92.7689	89.8493	102.951	103.742	62.3073	30.6679	85.7562	-0.272125	0.279488	-0.973655	0.330228	0.994131
ENSG00000253276.4	CCDC71L	709.63	764.102	900.756	1048.85	1501.36	1040.01	930.944	707.221	950.36	0.239731	0.235635	1.01738	0.308972	0.994131
ENSG00000135363.12	LMO2	544.558	285.616	1157.12	390.57	190.649	198.406	412.327	310.397	436.205	-0.723002	0.29895	-2.41847	0.0155861	0.994131
ENSG00000251348.1	HSPD1P11	26.0168	28.4562	20.9478	29.3386	37.1766	5.18709	36.6513	52.0425	29.4771	0.195946	0.311251	0.629542	0.528994	0.994131
ENSG00000184828.10	ZBTB7C	51.1364	15.809	16.9578	19.2534	122.016	35.0129	22.9071	10.2226	36.6643	0.396206	0.314325	1.2605	0.20749	0.994131
ENSG00000134247.10	PTGFRN	2075.96	2995.28	1867.35	2155.47	2305.9	3263.98	2349.35	2428.34	2430.2	0.163302	0.207188	0.788185	0.430589	0.994131
ENSG00000019582.15	CD74	11323.6	11360.4	4680.34	11261.4	6932.01	16825.6	6051.13	13707.6	10267.8	0.120572	0.289063	0.417114	0.676595	0.994131
ENSG00000150054.18	MPP7	17.0455	17.9169	21.9453	13.7524	13.3454	3.89032	17.4094	21.3746	15.835	-0.189039	0.307376	-0.61501	0.538548	0.994131
ENSG00000136960.12	ENPP2	15547.3	10025	4997.55	9932.02	13023.2	8480.9	6378.25	15111.9	10437	0.0622849	0.282644	0.220365	0.825587	0.994131
ENSG00000137962.13	ARHGAP29	297.847	432.113	402.996	417.158	162.052	97.258	226.322	436.786	309.066	-0.51811	0.290969	-1.78063	0.0749723	0.994131
ENSG00000170293.9	CMTM8	348.984	171.791	131.672	182.449	195.416	274.916	271.22	291.81	233.532	0.238079	0.262879	0.905657	0.365118	0.994131
ENSG00000119699.7	TGFB3	708.733	616.551	412.971	483.169	472.81	1314.93	802.664	499.051	663.86	0.353466	0.27546	1.28318	0.199429	0.994131
ENSG00000093000.19	NUP50	1538.58	1717.91	1091.28	1453.17	1677.71	579.658	1783.09	1478.57	1415	-0.0542683	0.269741	-0.201187	0.840552	0.994131
ENSG00000142494.13	SLC47A1	33.1938	26.3483	44.8882	31.1722	38.1299	44.0903	44.8979	79.9225	42.8304	0.462538	0.271941	1.70088	0.0889663	0.994131
ENSG00000180616.9	SSTR2	45.7536	9.48541	10.9727	11.9188	33.3636	11.671	7.33027	17.6573	18.5191	-0.0764085	0.315458	-0.242215	0.808614	0.994131
ENSG00000196220.16	SRGAP3	100.479	112.771	103.742	157.695	132.501	94.6644	92.5446	137.541	116.492	-0.0438578	0.231357	-0.189567	0.849648	0.994131
ENSG00000149328.15	GLB1L2	141.746	15.809	78.8037	6.41781	19.0649	93.3677	10.9954	46.4666	51.5839	-0.190483	0.304334	-0.625901	0.53138	0.994131
ENSG00000183762.12	KREMEN1	1481.16	854.74	740.156	694.957	375.579	1288.99	892.46	711.868	879.989	-0.147448	0.285673	-0.516143	0.605755	0.994131
ENSG00000160255.18	ITGB2	213.517	113.825	80.7987	355.73	379.392	163.393	152.103	335.489	224.281	0.268974	0.30601	0.878973	0.379416	0.994131
ENSG00000131480.9	AOC2	35.8852	42.1574	34.913	22.9208	57.1948	27.2322	37.5676	23.2333	35.138	0.0744878	0.283547	0.2627	0.792782	0.994131
ENSG00000287252.1	AL009179.1	14.3541	32.672	21.9453	45.8415	20.9714	10.3742	12.828	15.7986	21.8481	-0.591517	0.303082	-1.95167	0.0509774	0.994131
ENSG00000134121.10	CHL1	4726.08	1416.49	285.289	1714.47	63.8675	145.239	1260.81	1722.05	1416.79	-0.307989	0.267965	-1.14936	0.250407	0.994131
ENSG00000143641.10	GALNT2	10793.4	11346.6	10214.5	9946.69	10230.2	19171.5	10433.7	9277.51	11426.8	0.180721	0.231924	0.779227	0.435846	0.994131
ENSG00000164104.12	HMGB2	1739.54	1760.07	1513.23	1511.85	1875.99	1190.44	1338.69	1592.87	1565.33	-0.108803	0.19033	-0.571654	0.567557	0.994131
ENSG00000052850.8	ALX4	249.402	150.713	91.7714	78.8474	72.4467	311.226	236.401	261.142	181.494	0.391329	0.305502	1.28094	0.200215	0.994131
ENSG00000110002.16	VWA5A	685.407	913.761	604.494	721.545	839.81	902.554	808.162	815.953	786.461	0.184643	0.179777	1.02706	0.30439	0.994131
ENSG00000113504.21	SLC12A7	1291.87	964.35	1003.5	1106.61	330.776	1203.4	1405.58	631.016	992.138	-0.203829	0.288918	-0.705492	0.480504	0.994131
ENSG00000144674.16	GOLGA4	2145.93	3077.49	1649.89	1377.08	4244.81	464.245	3944.6	3891.11	2599.39	0.346073	0.312382	1.10785	0.267925	0.994131
ENSG00000046604.13	DSG2	46.6508	1.05393	5.98509	3.66732	23.8312	3.89032	35.7351	4.64666	15.6825	0.0710241	0.285213	0.249022	0.803344	0.994131
ENSG00000149054.16	ZNF215	108.553	90.6383	103.742	88.0157	91.5117	49.2774	91.6283	95.7211	89.8858	-0.204517	0.234823	-0.870939	0.383787	0.994131
ENSG00000166793.12	YPEL4	36.7823	34.7798	22.9428	60.5108	24.7844	14.2645	44.8979	52.9719	36.4918	-0.109202	0.303248	-0.360108	0.718766	0.994131
ENSG00000104435.14	STMN2	1393.24	1000.18	4341.18	1196.46	237.358	1735.08	1466.97	786.214	1519.59	-0.477861	0.315271	-1.51572	0.129591	0.994131
ENSG00000245848.3	CEBPA	1285.59	496.403	1172.08	1004.85	218.293	1062.06	746.771	1220.21	900.781	-0.180365	0.304822	-0.591707	0.554047	0.994131
ENSG00000128203.7	ASPHD2	91.5072	209.733	114.714	121.022	174.444	127.084	103.54	81.7811	127.978	-0.106554	0.270242	-0.39429	0.693367	0.994131
ENSG00000145242.13	EPHA5	24.2225	158.09	195.513	152.194	390.831	82.9935	167.68	33.4559	150.622	0.158315	0.314347	0.503631	0.61452	0.994131
ENSG00000261572.1	AC097639.1	77.1532	20.0248	29.9254	36.6732	17.1584	32.4193	36.6513	62.2652	39.0339	-0.086006	0.309191	-0.278165	0.780886	0.994131
ENSG00000170837.3	GPR27	5.38278	4.21574	11.9702	5.50098	3.81299	5.18709	4.58142	1.85866	5.31373	-0.359931	0.313516	-1.14805	0.250948	0.994131
ENSG00000101017.14	CD40	295.156	178.115	112.719	87.0988	39.0831	217.858	108.121	138.47	147.078	-0.251823	0.309691	-0.813144	0.416135	0.994131
ENSG00000115353.11	TACR1	41.268	56.9124	17.9553	51.3425	14.2987	45.3871	20.1582	23.2333	33.8194	-0.453326	0.304029	-1.49106	0.135944	0.994131
ENSG00000148158.17	SNX30	601.974	668.194	703.248	933.333	1176.31	512.225	1105.95	986.02	835.907	0.307918	0.247398	1.24462	0.21327	0.994131
ENSG00000108950.12	FAM20A	4101.68	2670.67	1642.91	2975.11	3027.51	5299.91	3459.89	2629.08	3225.84	0.263517	0.263371	1.00055	0.317042	0.994131
ENSG00000031691.7	CENPQ	180.323	143.335	73.8161	155.861	144.893	51.8709	138.359	108.732	124.649	-0.226987	0.283182	-0.801558	0.422808	0.994131
ENSG00000162551.14	ALPL	1443.48	584.933	860.855	1534.77	136.314	4246.93	1451.39	444.22	1337.86	0.153942	0.291003	0.529005	0.596802	0.994131
ENSG00000147231.14	RADX	8.9713	17.9169	21.9453	16.5029	53.3818	10.3742	7.33027	10.2226	18.3307	0.152565	0.315261	0.483931	0.628435	0.994131
ENSG00000159363.18	ATP13A2	889.953	986.482	988.537	944.335	918.93	2322.52	796.25	552.952	1049.99	0.188023	0.289274	0.649982	0.515704	0.994131
ENSG00000171617.14	ENC1	8919.27	5576.36	4017.99	4932.55	1961.78	4956.27	3757.68	3539.82	4707.71	-0.550907	0.268459	-2.05211	0.0401593	0.994131
ENSG00000188037.12	CLCN1	4.48565	20.0248	15.9602	17.4198	8.57922	5.18709	11.9117	56.6892	17.5322	0.215741	0.311117	0.693442	0.488032	0.994131
ENSG00000227036.8	LINC00511	52.9307	40.0495	61.8459	45.8415	80.0727	75.2128	81.5492	52.0425	61.1931	0.43291	0.23907	1.81081	0.0701701	0.994131
ENSG00000143816.8	WNT9A	35.8852	28.4562	76.8086	43.091	146.8	76.5096	64.1398	23.2333	61.8655	0.44362	0.310631	1.42813	0.153255	0.994131
ENSG00000237149.5	ZNF503-AS2	74.4618	72.7214	88.7788	104.519	66.7272	121.897	103.54	105.014	92.2074	0.181645	0.235224	0.772222	0.439983	0.994131
ENSG00000130224.15	LRCH2	36.7823	128.58	73.8161	92.5998	262.143	40.2	92.5446	151.481	109.768	0.416271	0.312026	1.33409	0.182174	0.994131
ENSG00000138190.17	EXOC6	63.6962	79.0451	88.7788	57.7603	78.1662	22.0451	55.8933	60.4065	63.2239	-0.298284	0.2798	-1.06606	0.286396	0.994131
ENSG00000054654.18	SYNE2	933.015	524.859	265.339	263.13	324.104	103.742	522.281	704.433	455.113	-0.147126	0.313513	-0.469282	0.638868	0.994131
ENSG00000104177.18	MYEF2	29.6053	76.9372	50.8732	51.3425	170.631	31.1226	61.391	85.4985	69.6752	0.456113	0.307637	1.48263	0.138172	0.994131
ENSG00000105516.11	DBP	222.488	228.704	176.56	242.96	209.714	363.096	254.727	282.517	247.596	0.3016	0.214122	1.40855	0.15897	0.994131
ENSG00000138346.15	DNA2	138.158	197.086	154.615	159.528	175.397	57.058	127.363	128.248	142.182	-0.314603	0.264353	-1.19009	0.234013	0.994131
ENSG00000102024.18	PLS3	7916.27	6888.51	7602.06	7440.07	7360.02	2680.43	6526.69	6389.15	6600.4	-0.302933	0.2525	-1.19973	0.230243	0.994131
ENSG00000178772.7	CPN2	140.849	199.194	73.8161	56.8434	114.39	302.148	286.797	52.0425	153.26	0.380035	0.313585	1.2119	0.225549	0.994131
ENSG00000151914.20	DST	11813.4	15042.8	8636.48	7361.23	22376.5	1856.98	18095.7	19222.3	13050.7	0.288558	0.313987	0.919013	0.358089	0.994131
ENSG00000122042.10	UBL3	951.855	967.511	1164.1	1039.68	2312.58	215.264	1087.63	1492.51	1153.89	0.183458	0.310221	0.59138	0.554266	0.994131
ENSG00000130203.10	APOE	4933.32	1368.01	517.71	1254.22	596.732	4991.28	2145.02	1293.63	2137.49	0.0740093	0.31476	0.235129	0.814108	0.994131
ENSG00000107249.23	GLIS3	1462.32	1124.55	856.865	771.054	711.122	783.251	1062.89	899.593	958.955	-0.2408	0.230059	-1.04669	0.295244	0.994131
ENSG00000189057.11	FAM111B	436.902	424.735	219.453	150.36	389.878	98.5548	328.946	115.237	270.508	-0.242047	0.308612	-0.784309	0.432859	0.994131
ENSG00000124731.13	TREM1	20.634	45.3192	18.9528	16.5029	17.1584	42.7935	71.4701	16.728	31.1949	0.306841	0.313557	0.978581	0.327787	0.994131
ENSG00000142347.19	MYO1F	151.615	24.2405	63.8409	40.3405	16.2052	50.5742	71.4701	15.7986	54.2606	-0.42834	0.315754	-1.35656	0.174921	0.994131
ENSG00000183688.4	RFLNB	351.675	201.301	448.882	176.031	567.182	329.38	231.82	327.125	329.174	0.220978	0.282412	0.782466	0.433941	0.994131
ENSG00000166801.15	FAM111A	1195.87	1167.76	875.818	1049.77	1241.13	407.187	1224.15	942.342	1013	-0.129079	0.267271	-0.482952	0.629129	0.994131
ENSG00000091513.16	TF	141.746	23.1866	15.9602	29.3386	10.4857	24.6387	21.0745	39.9612	38.299	-0.517527	0.314835	-1.6438	0.100217	0.994131
ENSG00000169902.15	TPST1	2293.96	1881.27	1721.71	1847.41	2273.49	2798.44	2715.86	1979.48	2188.95	0.302753	0.185199	1.63475	0.102101	0.994131
ENSG00000131471.7	AOC3	129.187	33.7259	42.8931	19.2534	29.5506	41.4967	38.4839	26.9506	45.1926	-0.414894	0.312431	-1.32795	0.184193	0.994131
ENSG00000115687.14	PASK	145.335	126.472	138.655	198.035	219.247	217.858	209.829	136.612	174.005	0.308098	0.22564	1.36544	0.172115	0.994131
ENSG00000123485.12	HJURP	450.359	520.643	525.69	385.985	502.361	632.825	366.513	180.29	445.583	-0.122591	0.2739	-0.447576	0.654459	0.994131
ENSG00000139354.11	GAS2L3	320.275	334.097	259.354	278.716	410.849	118.006	265.722	282.517	283.692	-0.109981	0.269536	-0.408039	0.683245	0.994131
ENSG00000133937.4	GSC	111.244	59.0203	79.8012	77.9305	56.2415	105.039	49.4793	48.3252	73.3851	-0.267338	0.269842	-0.990722	0.321821	0.994131
ENSG00000261578.1	AP003119.3	61.0048	54.8046	86.7838	63.2613	40.0363	73.9161	44.8979	43.6786	58.5479	-0.322627	0.252913	-1.27564	0.202082	0.994131
ENSG00000240922.1	LSAMP-AS1	2.69139	4.21574	0.997515	1.83366	5.71948	1.29677	11.9117	3.71733	4.04794	0.41498	0.29901	1.38785	0.165183	0.994131
ENSG00000140470.14	ADAMTS17	109.45	52.6967	21.9453	31.1722	44.8026	53.1677	37.5676	52.0425	50.3556	-0.127554	0.304872	-0.418385	0.675666	0.994131
ENSG00000275894.1	AL021578.1	0.89713	1.05393	0.997515	7.33464	8.57922	2.59355	2.74885	12.0813	4.53577	0.400616	0.291457	1.37453	0.169278	0.994131
ENSG00000283103.3	AC010642.2	147.129	145.443	146.635	146.693	129.642	265.839	141.108	151.481	159.246	0.188075	0.237148	0.793069	0.427737	0.994131
ENSG00000108511.10	HOXB6	25.1196	11.5933	23.9403	6.41781	26.6909	53.1677	6.41398	5.57599	19.865	0.186126	0.312402	0.59579	0.551316	0.994131
ENSG00000154767.15	XPC	1580.74	1500.8	1284.8	1724.56	1313.57	1316.22	1396.42	1753.65	1483.85	-0.0688013	0.179448	-0.383406	0.701419	0.994131
ENSG00000163870.16	TPRA1	748.206	809.421	969.584	781.139	1027.6	1347.35	824.655	894.946	925.362	0.271353	0.201999	1.34334	0.179162	0.994131
ENSG00000166881.10	NEMP1	555.323	538.56	596.514	722.462	659.646	479.806	536.026	518.567	575.863	-0.123745	0.184988	-0.668935	0.503537	0.994131
ENSG00000128283.7	CDC42EP1	2675.24	2350.27	2487.8	2030.78	2446.98	5984.61	2555.51	2043.6	2821.85	0.340081	0.270631	1.25662	0.20889	0.994131
ENSG00000128394.17	APOBEC3F	209.928	299.317	249.379	221.873	128.688	308.632	235.485	230.474	235.472	-0.0976874	0.245608	-0.397737	0.690824	0.994131
ENSG00000138778.13	CENPE	448.565	636.576	413.969	293.385	736.86	128.381	696.375	426.563	472.584	0.0958706	0.303716	0.315659	0.752261	0.994131
ENSG00000175445.17	LPL	227.871	4.21574	1.99503	10.0851	0.953246	1.29677	4.58142	1.85866	31.6071	-0.501569	0.232528	-2.15703	0.0310033	0.994131
ENSG00000101745.17	ANKRD12	1032.6	1203.59	727.188	602.357	1916.03	171.174	1866.47	1751.79	1158.9	0.375209	0.313918	1.19525	0.231991	0.994131
ENSG00000188211.9	NCR3LG1	125.598	221.326	141.647	141.192	315.525	241.2	242.815	157.986	198.411	0.492626	0.245941	2.00302	0.045175	0.994131
ENSG00000179869.15	ABCA13	86.1245	112.771	7.98012	50.4256	61.0078	1.29677	252.894	13.0106	73.1888	0.0654989	0.245921	0.266342	0.789976	0.994131
ENSG00000111728.10	ST8SIA1	198.266	220.272	203.493	219.122	229.732	132.271	267.555	155.198	203.239	-0.0813914	0.232467	-0.35012	0.726248	0.994131
ENSG00000170374.6	SP7	14.3541	8.43147	5.98509	5.50098	54.3351	45.3871	2.74885	2.78799	17.4413	0.540651	0.300607	1.79853	0.0720924	0.994131
ENSG00000232995.7	RGS5	8.9713	9.48541	12.9677	15.5861	11.439	1.29677	15.5768	22.304	12.2034	0.0650587	0.315759	0.206039	0.83676	0.994131
ENSG00000075651.16	PLD1	839.714	710.351	444.892	667.452	417.522	171.174	593.751	833.61	584.808	-0.2726	0.294319	-0.926206	0.354339	0.994131
ENSG00000095637.22	SORBS1	234.151	73.7754	85.7863	226.457	81.9792	76.5096	84.2981	132.894	124.481	-0.491259	0.294672	-1.66714	0.0954867	0.994131
ENSG00000047410.14	TPR	3350.78	3509.6	2003.01	1641.12	4057.97	503.148	4133.35	4075.12	2909.26	0.162886	0.311887	0.522258	0.60149	0.994131
ENSG00000110768.12	GTF2H1	1549.34	1251.02	1594.03	1584.28	1572.86	613.374	1713.45	1546.41	1428.1	-0.105649	0.258283	-0.409045	0.682506	0.994131
ENSG00000205269.6	TMEM170B	111.244	100.124	84.7888	91.683	174.444	23.3419	94.3772	132.894	101.612	0.0860551	0.304568	0.282548	0.777523	0.994131
ENSG00000115919.15	KYNU	688.099	757.779	190.525	283.3	943.714	185.439	734.859	367.086	518.85	0.124032	0.312611	0.39676	0.691544	0.994131
ENSG00000110057.8	UNC93B1	853.171	613.39	644.394	525.343	611.984	1301.96	706.454	741.606	749.788	0.284222	0.246373	1.15362	0.248654	0.994131
ENSG00000060656.20	PTPRU	1063.1	764.102	925.694	1238.64	1716.8	2230.45	1565.93	977.657	1310.3	0.573541	0.243474	2.35565	0.0184901	0.994131
ENSG00000174227.16	PIGG	1414.77	1419.65	1561.11	1585.2	1234.45	1767.5	1380.84	1321.51	1460.63	-0.0632353	0.173603	-0.364253	0.715669	0.994131
ENSG00000129596.5	CDO1	352.572	261.376	208.481	230.124	230.686	82.9935	332.611	159.845	232.336	-0.271772	0.286433	-0.948814	0.342715	0.994131
ENSG00000153904.20	DDAH1	4243.43	4292.67	5674.86	6002.48	5433.51	2086.51	2960.51	4043.52	4342.19	-0.378668	0.255245	-1.48355	0.137929	0.994131
ENSG00000102524.11	TNFSF13B	343.601	253.998	135.662	248.461	69.587	37.6064	159.433	174.714	177.883	-0.730032	0.303779	-2.40317	0.0162537	0.994131
ENSG00000169504.15	CLIC4	18840.6	15289.4	21804.7	19630.2	17242.3	7171.16	15852.6	14684.4	16314.4	-0.374078	0.245692	-1.52255	0.127872	0.994131
ENSG00000172974.11	VDAC2P5	108.553	125.418	67.831	124.689	104.857	110.226	120.949	71.5585	104.26	-0.0544158	0.245017	-0.22209	0.824244	0.994131
ENSG00000143702.16	CEP170	1445.28	1968.75	1709.74	1389.91	1916.03	350.129	1556.77	1607.74	1493.04	-0.176477	0.296067	-0.596071	0.551128	0.994131
ENSG00000165655.17	ZNF503	1351.08	1054.99	1317.72	1222.13	1128.64	1024.45	1217.74	1069.66	1173.3	-0.144571	0.160535	-0.90056	0.367822	0.994131
ENSG00000006283.18	CACNA1G	41.268	47.427	31.9205	59.5939	39.0831	70.0258	25.6559	23.2333	42.2759	-0.141818	0.291767	-0.486064	0.626922	0.994131
ENSG00000100815.12	TRIP11	1746.71	2061.49	1169.09	935.166	2240.13	294.368	2057.06	2349.35	1606.67	0.136267	0.310789	0.438455	0.661056	0.994131
ENSG00000155093.19	PTPRN2	210.826	160.198	129.677	140.275	49.5688	120.6	238.234	143.117	149.062	-0.148273	0.293065	-0.50594	0.612899	0.994131
ENSG00000148019.14	CEP78	629.785	641.846	520.703	463.916	612.938	203.593	544.272	582.691	524.968	-0.163837	0.267413	-0.612673	0.540092	0.994131
ENSG00000176531.10	PHLDB3	135.467	137.011	114.714	130.19	101.044	215.264	142.94	152.41	141.13	0.198357	0.233055	0.851116	0.394705	0.994131
ENSG00000187240.16	DYNC2H1	2133.38	2231.18	968.587	953.503	2640.49	234.716	2403.41	3220.13	1848.17	0.227361	0.315428	0.720802	0.471031	0.994131
ENSG00000182704.8	TSKU	2282.3	1712.64	1659.87	1614.54	1540.45	3337.89	2133.11	1605.88	1985.83	0.199553	0.245451	0.813005	0.416215	0.994131
ENSG00000198924.8	DCLRE1A	175.838	182.331	162.595	151.277	203.042	45.3871	181.424	159.845	157.717	-0.130993	0.2868	-0.45674	0.647858	0.994131
ENSG00000173230.15	GOLGB1	3493.42	3674.01	2268.35	2036.28	5334.37	636.716	5116.52	6271.13	3603.85	0.345145	0.311881	1.10666	0.268443	0.994131
ENSG00000006016.11	CRLF1	744.618	1091.88	3046.41	1408.25	3543.22	4106.88	2313.61	259.283	2064.27	0.340075	0.315652	1.07738	0.281313	0.994131
ENSG00000114737.15	CISH	100.479	67.4518	64.8385	60.5108	45.7558	155.613	87.9632	64.1239	80.8419	0.185213	0.286894	0.64558	0.518552	0.994131
ENSG00000118898.16	PPL	482.656	850.525	568.583	745.383	1412.71	959.612	1145.35	731.384	862.026	0.563519	0.239897	2.349	0.0188239	0.994131
ENSG00000137831.15	UACA	2629.49	3019.52	2746.16	1661.3	4861.56	571.877	3356.34	4521.2	2920.93	0.242355	0.309485	0.78309	0.433574	0.994131
ENSG00000115355.17	CCDC88A	2782	2835.08	1581.06	1554.94	2314.48	366.987	2701.2	2761.97	2112.22	-0.0621536	0.30948	-0.200832	0.84083	0.994131
ENSG00000204257.15	HLA-DMA	2278.71	1623.06	894.771	1883.17	1246.85	3405.33	1136.19	1488.79	1744.61	0.0855752	0.290782	0.294293	0.768534	0.994131
ENSG00000148773.14	MKI67	3019.74	3609.72	2768.1	1981.27	2924.56	1884.21	2394.25	1476.71	2507.32	-0.321511	0.240834	-1.33499	0.181879	0.994131
ENSG00000104219.13	ZDHHC2	658.493	615.497	730.181	499.672	1080.98	316.413	755.017	616.147	659.05	0.110451	0.27072	0.40799	0.683281	0.994131
ENSG00000177679.16	SRRM3	32.2967	7.37754	50.8732	21.0871	23.8312	68.729	76.9678	23.2333	38.0495	0.413795	0.315198	1.31281	0.189247	0.994131
ENSG00000166452.12	AKIP1	610.048	557.531	583.546	584.021	480.436	934.973	601.998	623.581	622.017	0.152624	0.214722	0.710797	0.47721	0.994131
ENSG00000135547.9	HEY2	102.273	83.2608	58.8534	37.59	76.2597	59.6516	10.9954	39.9612	58.6056	-0.349548	0.310997	-1.12396	0.261031	0.994131
ENSG00000059145.19	UNKL	462.919	435.275	475.815	400.655	468.044	555.019	405.913	466.524	458.77	0.0861178	0.171594	0.501871	0.615758	0.994131
ENSG00000064655.19	EYA2	1232.66	1104.52	1204	1589.78	1262.1	2244.71	1711.62	805.73	1394.39	0.181946	0.258356	0.704245	0.48128	0.994131
ENSG00000087494.16	PTHLH	35.8852	62.1821	124.689	20.1703	119.156	38.9032	85.2143	89.2158	71.927	0.264461	0.311877	0.847964	0.396458	0.994131
ENSG00000151575.14	TEX9	74.4618	70.6136	52.8683	42.1742	69.587	18.1548	87.0469	83.6398	62.3183	0.075394	0.2987	0.252407	0.800726	0.994131
ENSG00000066279.18	ASPM	1264.95	1580.9	853.873	707.793	1626.24	247.684	1339.61	885.653	1063.34	-0.0645062	0.306659	-0.210352	0.833393	0.994131
ENSG00000285205.2	AL121612.2	17.0455	8.43147	30.923	16.5029	7.62597	19.4516	1.83257	7.43465	13.656	-0.495665	0.315568	-1.57071	0.116251	0.994131
ENSG00000262655.4	SPON1	2144.14	1597.76	424.941	122.855	251.657	1047.79	390.337	75.2758	756.845	-0.348118	0.283075	-1.22977	0.218782	0.994131
ENSG00000120659.15	TNFSF11	22.4282	60.0742	11.9702	22.9208	142.987	12.9677	39.4002	5.57599	39.7905	0.291383	0.305889	0.952578	0.340804	0.994131
ENSG00000021355.13	SERPINB1	1053.23	1070.8	926.691	1009.43	816.932	885.696	1190.25	1015.76	996.098	-0.0497335	0.177688	-0.279893	0.77956	0.994131
ENSG00000239779.7	WBP1	351.675	357.284	327.185	373.15	377.486	569.283	295.959	375.45	378.434	0.170469	0.215765	0.79007	0.429487	0.994131
ENSG00000019186.10	CYP24A1	6.27991	11.5933	113.717	88.9325	31.4571	6.48387	94.3772	0	44.1051	-0.108084	0.224816	-0.480769	0.630681	0.994131
ENSG00000178860.8	MSC	171.352	123.31	139.652	122.855	245.938	306.038	190.587	85.4985	173.154	0.419142	0.27801	1.50765	0.131644	0.994131
ENSG00000179583.19	CIITA	366.029	673.464	494.767	751.801	517.613	547.238	454.476	545.518	543.863	-0.124153	0.228369	-0.543649	0.586683	0.994131
ENSG00000172426.16	RSPH9	24.2225	22.1326	22.9428	24.7544	19.0649	53.1677	22.9071	25.0919	26.7855	0.232703	0.289427	0.804011	0.42139	0.994131
ENSG00000100336.17	APOL4	191.089	190.762	42.8931	113.687	91.5117	501.851	181.424	457.231	221.306	0.654798	0.314063	2.08493	0.0370759	0.994131
ENSG00000160796.18	NBEAL2	150.718	157.036	182.545	207.203	164.912	217.858	185.089	206.311	183.959	0.132495	0.195412	0.678028	0.497754	0.994131
ENSG00000163535.18	SGO2	519.438	579.664	393.021	226.457	569.088	103.742	512.202	302.962	400.822	-0.129661	0.305319	-0.424675	0.671073	0.994131
ENSG00000142197.12	DOP1B	488.039	446.868	483.795	660.117	522.379	982.954	594.668	444.22	577.88	0.23628	0.24529	0.963267	0.335413	0.994131
ENSG00000152402.11	GUCY1A2	108.553	81.1529	84.7888	48.592	35.2701	22.0451	135.61	51.1132	70.8906	-0.235986	0.310477	-0.760074	0.44721	0.994131
ENSG00000187123.15	LYPD6	46.6508	185.492	238.406	77.0137	185.883	40.2	164.015	111.52	131.148	-0.0688631	0.313524	-0.219642	0.82615	0.994131
ENSG00000130766.5	SESN2	417.165	454.245	461.849	490.504	602.452	909.038	495.709	544.588	546.944	0.418429	0.214991	1.94626	0.0516233	0.994131
ENSG00000173868.11	PHOSPHO1	10.7656	15.809	24.9379	6.41781	34.3169	19.4516	10.9954	3.71733	15.8014	0.114025	0.315271	0.361675	0.717595	0.994131
ENSG00000280143.1	AP000892.4	28.7082	57.9664	3.99006	16.5029	43.8493	20.7484	73.3027	149.622	49.3363	0.625147	0.313791	1.99224	0.046345	0.994131
ENSG00000132429.10	POPDC3	503.29	406.818	476.812	376.817	310.758	258.058	534.193	552.023	427.346	-0.0733505	0.247093	-0.296854	0.766578	0.994131
ENSG00000170832.13	USP32	1419.26	1562.98	1374.58	1422.92	1685.34	803.999	1428.49	1483.21	1397.6	-0.0830016	0.222801	-0.372537	0.709493	0.994131
ENSG00000198707.16	CEP290	593.9	666.086	360.103	323.641	793.101	108.929	809.078	975.798	578.829	0.271798	0.311551	0.872405	0.382987	0.994131
ENSG00000117152.13	RGS4	459.33	743.023	3849.41	650.949	575.761	600.406	341.774	578.044	974.837	-0.761352	0.315118	-2.41609	0.0156883	0.994131
ENSG00000243766.8	HOTTIP	9.86843	8.43147	8.97763	3.66732	10.4857	1.29677	4.58142	51.1132	12.3027	0.382102	0.299493	1.27583	0.202015	0.994131
ENSG00000120539.15	MASTL	552.632	423.682	447.884	370.399	562.415	195.813	471.886	289.022	414.217	-0.183484	0.266861	-0.687566	0.491726	0.994131
ENSG00000115252.18	PDE1A	561.603	289.832	567.586	692.207	90.5584	366.987	201.582	404.259	396.827	-0.651323	0.29942	-2.17528	0.0296092	0.994131
ENSG00000162409.11	PRKAA2	44.8565	65.3439	53.8658	42.1742	22.8779	16.858	64.1398	78.9932	48.6387	-0.10262	0.305615	-0.335783	0.737035	0.994131
ENSG00000135837.16	CEP350	1512.56	1663.11	998.512	817.812	1795.92	258.058	1740.94	1676.51	1307.93	0.0804329	0.308529	0.260698	0.794326	0.994131
ENSG00000198825.15	INPP5F	667.465	691.381	576.563	659.201	576.714	265.839	684.464	796.437	614.758	-0.124187	0.259159	-0.479192	0.631802	0.994131
ENSG00000086205.18	FOLH1	11.6627	6.3236	2.99254	7.33464	10.4857	0	2.74885	0	5.1935	-0.287464	0.281125	-1.02255	0.306522	0.994131
ENSG00000177989.13	ODF3B	50.2393	36.8877	13.9652	24.7544	30.5039	47.9806	48.563	21.3746	34.2836	0.150399	0.301285	0.499193	0.617644	0.994131
ENSG00000137266.14	SLC22A23	409.091	722.999	537.66	494.171	1475.63	632.825	796.25	328.054	674.585	0.401188	0.291388	1.37681	0.16857	0.994131
ENSG00000181885.18	CLDN7	15.2512	14.7551	33.9155	13.7524	20.9714	31.1226	15.5768	16.728	20.2591	0.070299	0.301156	0.233431	0.815427	0.994131
ENSG00000224318.6	CHL1-AS2	19.7369	3.1618	0	7.33464	0.953246	2.59355	0.916283	6.50532	5.15021	-0.353784	0.273854	-1.29187	0.196401	0.994131
ENSG00000146263.11	MMS22L	362.44	441.598	275.314	273.215	395.597	125.787	352.769	210.029	304.594	-0.23399	0.277704	-0.842588	0.399459	0.994131
ENSG00000116062.17	MSH6	1552.04	1793.8	1406.5	1631.04	1609.08	778.064	1608.08	1329.87	1463.56	-0.219992	0.229665	-0.95788	0.338123	0.994131
ENSG00000164237.9	CMBL	951.855	796.774	775.069	926.915	636.769	866.245	930.944	1524.1	926.084	0.162848	0.24148	0.674378	0.500071	0.994131
ENSG00000127564.17	PKMYT1	284.39	315.126	315.215	257.629	340.309	854.573	245.564	113.378	340.773	0.248043	0.307568	0.806466	0.419974	0.994131
ENSG00000111199.11	TRPV4	183.014	149.659	201.498	179.699	151.566	399.406	298.708	110.59	209.268	0.303937	0.28512	1.066	0.286426	0.994131
ENSG00000128482.16	RNF112	82.536	96.9619	117.707	73.3464	138.221	261.948	124.615	79.9225	121.907	0.514663	0.279349	1.84236	0.0654222	0.994131
ENSG00000174640.15	SLCO2A1	13.457	6.3236	13.9652	12.8356	1.90649	16.858	11.9117	2.78799	10.0057	-0.22897	0.314265	-0.728589	0.466253	0.994131
ENSG00000115594.12	IL1R1	11488.6	9488.57	5865.39	7294.3	5936.82	4665.79	9890.36	6700.48	7666.29	-0.262583	0.252346	-1.04056	0.298078	0.994131
ENSG00000117543.21	DPH5	560.706	540.668	458.857	586.771	514.753	612.077	604.747	668.189	568.346	0.147535	0.170773	0.863921	0.387631	0.994131
ENSG00000146670.10	CDCA5	421.651	413.142	484.792	375.9	406.083	1016.67	344.522	180.29	455.381	0.130716	0.299451	0.436519	0.66246	0.994131
ENSG00000151835.16	SACS	2519.14	2893.05	1816.47	1313.82	3637.59	503.148	2697.54	2595.62	2247.05	0.0882467	0.307234	0.28723	0.773936	0.994131
ENSG00000151729.11	SLC25A4	547.249	411.034	588.534	436.411	502.361	434.419	320.699	354.075	449.348	-0.261952	0.210396	-1.24504	0.213115	0.994131
ENSG00000124302.13	CHST8	19.7369	1.05393	0.997515	0.91683	0.953246	1.29677	11.9117	2.78799	4.95685	-0.0900521	0.260059	-0.346276	0.729136	0.994131
ENSG00000130208.9	APOC1	131.878	34.7798	17.9553	95.3503	24.7844	103.742	43.9816	45.5372	62.2511	-0.189879	0.315601	-0.601641	0.547413	0.994131
ENSG00000182903.16	ZNF721	286.185	314.072	183.543	151.277	361.28	50.5742	334.443	371.733	256.638	0.154946	0.309729	0.500264	0.616889	0.994131
ENSG00000170113.16	NIPA1	351.675	260.322	319.205	275.966	418.475	169.877	273.052	249.99	289.82	-0.0955547	0.246524	-0.387608	0.698306	0.994131
ENSG00000138386.17	NAB1	953.649	913.761	864.845	972.756	945.62	308.632	1017.07	1101.26	884.7	-0.100912	0.274135	-0.368108	0.712792	0.994131
ENSG00000137975.8	CLCA2	252.094	92.7462	39.9006	121.938	159.192	82.9935	252.894	200.736	150.312	0.273233	0.3098	0.881968	0.377794	0.994131
ENSG00000003137.8	CYP26B1	30.5024	35.8338	64.8385	66.0118	26.6909	29.8258	44.8979	26.0213	40.5778	-0.454758	0.281965	-1.61282	0.106784	0.994131
ENSG00000089048.14	ESF1	488.936	557.531	345.14	259.463	571.948	86.8838	543.356	564.104	427.17	0.0600687	0.30797	0.195047	0.845356	0.994131
ENSG00000241634.1	AC069499.1	13.457	11.5933	3.99006	9.1683	11.439	1.29677	6.41398	7.43465	8.09912	-0.235392	0.315353	-0.746439	0.455402	0.994131
ENSG00000151849.15	CENPJ	269.139	356.23	279.304	234.708	312.665	103.742	310.62	236.05	262.807	-0.182078	0.269854	-0.674728	0.499849	0.994131
ENSG00000145246.14	ATP10D	766.149	828.392	968.587	811.394	958.013	475.916	798.999	900.522	813.496	-0.0902668	0.224036	-0.402911	0.687014	0.994131
ENSG00000087842.11	PIR	405.503	335.151	300.252	263.13	281.208	294.368	204.331	391.248	309.399	-0.1312	0.228512	-0.574149	0.565867	0.994131
ENSG00000183690.13	EFHC2	149.821	88.5305	47.8807	77.0137	68.6337	31.1226	102.624	98.5091	83.0168	-0.177249	0.298674	-0.593451	0.552879	0.994131
ENSG00000154127.10	UBASH3B	365.132	608.12	764.096	539.096	1033.32	379.954	336.276	390.319	552.039	-0.0623651	0.288668	-0.216044	0.828954	0.994131
ENSG00000182853.12	VMO1	971.592	888.466	444.892	486.837	1556.65	2204.51	1699.7	116.166	1046.1	0.500659	0.31575	1.58562	0.112826	0.994131
ENSG00000248144.6	ADH1C	8.9713	15.809	7.98012	18.3366	9.53247	6.48387	0.916283	17.6573	10.7109	-0.252032	0.314443	-0.801519	0.422831	0.994131
ENSG00000075142.14	SRI	3065.49	3058.52	2691.3	3122.72	2539.45	4061.49	3185.92	2679.26	3050.52	0.0557082	0.192559	0.289305	0.772348	0.994131
ENSG00000235531.11	MSC-AS1	458.433	383.632	351.125	333.726	474.717	190.626	425.155	327.125	368.067	-0.0850205	0.249643	-0.340568	0.733429	0.994131
ENSG00000085224.22	ATRX	2763.16	2750.77	1546.15	1305.57	3235.32	317.709	3062.22	3293.55	2284.3	0.135052	0.314001	0.430101	0.667122	0.994131
ENSG00000165244.7	ZNF367	265.55	313.018	219.453	211.788	316.478	99.8515	198.833	92.9331	214.738	-0.36053	0.287444	-1.25426	0.209747	0.994131
ENSG00000010327.10	STAB1	31.3996	8.43147	5.98509	33.9227	40.9896	23.3419	11.9117	21.3746	22.1696	0.145176	0.315696	0.459859	0.645618	0.994131
ENSG00000099822.3	HCN2	281.699	188.654	282.297	367.649	386.065	402	199.75	400.542	313.582	0.24654	0.252601	0.976008	0.329061	0.994131
ENSG00000159713.11	TPPP3	14.3541	22.1326	25.9354	20.1703	40.9896	31.1226	32.0699	26.0213	26.5995	0.499485	0.271634	1.83882	0.065942	0.994131
ENSG00000187790.11	FANCM	243.122	251.89	148.63	99.9344	270.722	33.7161	184.173	170.997	175.398	-0.10037	0.310737	-0.323007	0.74669	0.994131
ENSG00000085999.13	RAD54L	185.706	232.919	155.612	142.109	183.977	369.58	154.852	60.4065	185.645	0.0642339	0.301658	0.212936	0.831377	0.994131
ENSG00000086062.12	B4GALT1	17922.9	17842	14753.2	10429.9	19661.7	22939.9	15868.2	7246.93	15833.1	0.0816143	0.273047	0.298902	0.765015	0.994131
ENSG00000165209.19	STRBP	86.1245	90.6383	79.8012	88.0157	66.7272	23.3419	98.9586	65.0532	74.8326	-0.312914	0.281514	-1.11154	0.266335	0.994131
ENSG00000215246.5	AC116351.1	8.07417	11.5933	1.99503	0.91683	1.90649	3.89032	10.0791	2.78799	5.1554	-0.0840354	0.295545	-0.284341	0.776149	0.994131
ENSG00000285744.1	AC083837.1	156.101	92.7462	109.727	127.439	89.6052	136.161	166.763	197.018	134.445	0.222762	0.252307	0.882899	0.377291	0.994131
ENSG00000177570.14	SAMD12	48.445	69.5596	56.8583	56.8434	47.6623	18.1548	20.1582	74.3465	49.0035	-0.341506	0.300471	-1.13657	0.255718	0.994131
ENSG00000168758.11	SEMA4C	1344.8	1236.27	1332.68	1161.62	1576.67	1989.25	1780.34	1138.43	1445.01	0.313015	0.200425	1.56175	0.118346	0.994131
ENSG00000169242.12	EFNA1	31.3996	7.37754	1.99503	7.33464	9.53247	7.78064	9.16283	16.728	11.4138	-0.0664666	0.311792	-0.213176	0.831189	0.994131
ENSG00000122257.20	RBBP6	1392.35	1540.85	1013.48	872.822	1631.01	354.019	1723.53	1813.12	1292.65	0.129984	0.298921	0.434844	0.663676	0.994131
ENSG00000005108.16	THSD7A	60.1077	57.9664	25.9354	18.3366	17.1584	28.529	71.4701	14.8693	36.7966	-0.159043	0.314804	-0.505211	0.61341	0.994131
ENSG00000140534.14	TICRR	184.809	179.169	152.62	160.445	142.987	283.993	146.605	67.8412	164.809	-0.0593053	0.283129	-0.209464	0.834086	0.994131
ENSG00000170745.12	KCNS3	13.457	22.1326	30.923	78.8474	87.6987	19.4516	47.6467	38.1026	42.2824	0.218466	0.315135	0.693246	0.488155	0.994131
ENSG00000196876.18	SCN8A	419.857	699.812	1141.16	1032.35	723.514	571.877	838.399	871.713	787.335	-0.102322	0.26215	-0.390316	0.696303	0.994131
ENSG00000002745.13	WNT16	0	0	14.9627	1.83366	18.1117	1.29677	4.58142	6.50532	5.91145	0.179094	0.256319	0.698716	0.484729	0.994131
ENSG00000187650.4	VMAC	81.6388	60.0742	84.7888	84.3483	77.213	125.787	91.6283	108.732	89.2763	0.313438	0.226833	1.3818	0.167033	0.994131
ENSG00000148175.13	STOM	3600.18	2330.25	2123.71	2665.22	1958.92	2109.85	2910.11	3182.96	2610.15	-0.0652077	0.227398	-0.286756	0.774299	0.994131
ENSG00000133466.14	C1QTNF6	847.788	660.817	649.382	522.593	476.623	1397.92	835.65	771.345	770.265	0.291355	0.264016	1.10355	0.269789	0.994131
ENSG00000023839.12	ABCC2	38.5766	38.9956	62.8434	31.1722	71.4935	25.9355	40.3165	42.7492	44.0103	0.0586968	0.284192	0.206539	0.83637	0.994131
ENSG00000175505.11	CLCF1	418.063	562.801	408.981	434.577	544.304	827.341	639.566	485.111	540.093	0.392091	0.213488	1.83659	0.06627	0.994131
ENSG00000159387.8	IRX6	22.4282	10.5393	11.9702	8.25147	8.57922	29.8258	16.4931	53.9012	20.2486	0.536483	0.315361	1.70117	0.0889112	0.994131
ENSG00000156140.10	ADAMTS3	102.273	108.555	50.8732	63.2613	116.296	29.8258	85.2143	127.318	85.4521	0.0976541	0.298665	0.326969	0.743691	0.994131
ENSG00000185585.20	OLFML2A	2019.44	1932.91	2245.41	1523.77	1071.45	2380.88	2443.73	1187.68	1850.66	-0.0977326	0.25963	-0.37643	0.706597	0.994131
ENSG00000134569.10	LRP4	234.151	274.023	269.329	274.132	416.569	296.961	280.383	197.948	280.437	0.153188	0.226633	0.675932	0.499084	0.994131
ENSG00000161921.16	CXCL16	2845.7	1204.65	627.437	1044.27	1122.92	3085.02	1813.32	545.518	1536.1	0.112834	0.312742	0.360788	0.718258	0.994131
ENSG00000124216.4	SNAI1	594.797	367.823	298.257	388.736	441.353	890.883	350.02	226.757	444.828	0.144819	0.291313	0.497124	0.619102	0.994131
ENSG00000127124.16	HIVEP3	283.493	372.039	355.115	352.063	407.99	394.219	573.593	360.58	387.387	0.309384	0.203484	1.52043	0.128402	0.994131
ENSG00000141497.14	ZMYND15	180.323	84.3147	56.8583	85.2652	131.548	168.581	192.419	97.5798	124.611	0.382956	0.28453	1.34593	0.178326	0.994131
ENSG00000101000.6	PROCR	883.673	974.889	1020.46	930.582	884.613	1274.73	966.679	966.505	987.766	0.0939069	0.17577	0.534261	0.593161	0.994131
ENSG00000101773.19	RBBP8	750.001	793.612	597.511	558.349	770.223	168.581	687.212	494.404	602.487	-0.242895	0.289552	-0.838864	0.401545	0.994131
ENSG00000076864.19	RAP1GAP	24.2225	93.8001	34.913	82.5147	6.67272	114.116	34.8188	13.94	50.6247	-0.203034	0.31192	-0.650917	0.5151	0.994131
ENSG00000080854.15	IGSF9B	18.8397	18.9708	87.7813	33.0059	40.9896	18.1548	48.563	12.0813	34.7983	-0.206554	0.315565	-0.654555	0.512755	0.994131
ENSG00000019549.13	SNAI2	5731.76	4610.96	5745.69	4800.52	3182.89	2412	4951.59	5536.96	4621.55	-0.308096	0.244067	-1.26234	0.206825	0.994131
ENSG00000143416.21	SELENBP1	2697.67	2084.68	1855.38	2124.3	1706.31	3409.22	2050.64	2249.91	2272.26	0.0873425	0.229022	0.381371	0.702928	0.994131
ENSG00000181218.5	H2AW	20.634	17.9169	16.9578	33.9227	44.8026	37.6064	32.0699	10.2226	26.7666	0.294987	0.305691	0.964985	0.334552	0.994131
ENSG00000080546.13	SESN1	531.101	492.187	474.817	626.195	427.054	281.4	492.96	526.931	481.581	-0.254768	0.218847	-1.16414	0.244368	0.994131
ENSG00000197969.14	VPS13A	1431.82	1578.79	923.699	751.801	1926.51	181.548	1729.94	1497.15	1252.66	0.105384	0.313304	0.336363	0.736597	0.994131
ENSG00000109854.13	HTATIP2	831.639	606.012	675.317	654.616	556.696	792.328	594.668	722.09	679.171	-0.049495	0.191706	-0.258181	0.796267	0.994131
ENSG00000197813.6	AC011450.1	14.3541	12.6472	10.9727	20.1703	8.57922	7.78064	24.7397	24.1626	15.4258	0.106129	0.310724	0.341556	0.732685	0.994131
ENSG00000151778.11	SERP2	69.9761	94.8541	97.7565	86.182	71.4935	137.458	104.456	99.4385	95.2019	0.199826	0.234684	0.851466	0.394511	0.994131
ENSG00000087088.20	BAX	1919.86	2045.69	1925.2	2343.42	2078.08	3966.83	2260.47	1974.83	2314.3	0.268348	0.232	1.15667	0.247407	0.994131
ENSG00000113296.14	THBS4	43.9594	30.5641	93.7664	62.3444	148.706	93.3677	32.9862	36.2439	67.7423	0.250064	0.311593	0.802533	0.422245	0.994131
ENSG00000203722.8	RAET1G	35.8852	24.2405	28.9279	36.6732	40.0363	57.058	38.4839	38.1026	37.426	0.359747	0.254211	1.41515	0.157024	0.994131
ENSG00000169071.15	ROR2	195.574	59.0203	54.8633	66.9286	10.4857	182.845	70.5538	72.4878	89.0949	-0.0784279	0.315173	-0.248841	0.803484	0.994131
ENSG00000197363.9	ZNF517	99.5814	74.8293	106.734	110.02	81.0259	256.761	89.7957	111.52	116.283	0.325615	0.285416	1.14084	0.253934	0.994131
ENSG00000136854.22	STXBP1	2858.26	2497.82	2518.72	2414.01	2326.88	4118.55	2432.73	2437.64	2700.58	0.118583	0.214924	0.551743	0.581125	0.994131
ENSG00000196735.13	HLA-DQA1	56.5192	34.7798	24.9379	66.0118	66.7272	36.3096	30.2373	30.6679	43.2739	-0.106099	0.29349	-0.361506	0.717721	0.994131
ENSG00000145687.16	SSBP2	710.527	628.145	595.516	707.793	563.369	733.974	680.798	797.366	677.186	0.0645915	0.176736	0.365468	0.714762	0.994131
ENSG00000197472.15	ZNF695	7.17704	16.8629	12.9677	14.6693	13.3454	5.18709	12.828	10.2226	11.6575	-0.172228	0.309161	-0.557081	0.577472	0.994131
ENSG00000174501.14	ANKRD36C	130.981	149.659	119.702	120.105	113.436	22.0451	113.619	218.393	123.492	-0.0913869	0.308729	-0.29601	0.767222	0.994131
ENSG00000085741.13	WNT11	3.58852	6.3236	9.97515	6.41781	4.76623	3.89032	2.74885	1.85866	4.94614	-0.425322	0.313062	-1.35859	0.174277	0.994131
ENSG00000234444.10	ZNF736	191.089	232.919	165.588	231.041	184.93	79.1032	193.336	198.877	184.61	-0.25187	0.256834	-0.980672	0.326755	0.994131
ENSG00000151490.15	PTPRO	7.17704	32.672	21.9453	15.5861	5.71948	38.9032	10.9954	2.78799	16.9733	-0.176043	0.311039	-0.565984	0.571405	0.994131
ENSG00000171425.10	ZNF581	454.845	341.475	328.182	456.581	360.327	797.515	418.741	587.337	468.126	0.366062	0.246955	1.48231	0.138259	0.994131
ENSG00000166845.15	C18orf54	420.754	434.221	318.207	293.385	356.514	90.7741	282.215	260.213	307.035	-0.410729	0.281345	-1.45988	0.144324	0.994131
ENSG00000150556.17	LYPD6B	112.141	353.068	303.245	155.861	373.673	302.148	250.145	285.305	266.948	0.28777	0.278459	1.03344	0.301399	0.994131
ENSG00000123104.12	ITPR2	768.84	878.981	564.593	484.086	978.984	132.271	646.896	723.02	647.209	-0.0744957	0.305842	-0.243576	0.807559	0.994131
ENSG00000168517.10	HEXIM2	113.038	125.418	118.704	169.613	119.156	194.516	155.768	192.372	148.573	0.277412	0.226334	1.22567	0.220322	0.994131
ENSG00000138587.6	MNS1	201.854	179.169	107.732	73.3464	163.005	38.9032	155.768	120.813	130.074	-0.147602	0.302199	-0.488426	0.625248	0.994131
ENSG00000196074.13	SYCP2	77.1532	57.9664	39.9006	46.7583	61.0078	6.48387	60.4747	73.4172	52.8952	-0.0750169	0.312896	-0.23975	0.810524	0.994131
ENSG00000156509.14	FBXO43	25.1196	41.1034	35.9105	50.4256	43.8493	9.07741	26.5722	15.7986	30.9821	-0.419215	0.304864	-1.37509	0.169104	0.994131
ENSG00000185269.12	NOTUM	61.0048	41.1034	33.9155	77.9305	114.39	147.832	105.373	41.8199	77.9211	0.635445	0.293598	2.16434	0.0304386	0.994131
ENSG00000170801.10	HTRA3	957.238	590.203	799.009	423.575	348.888	902.554	701.873	316.902	630.03	-0.204132	0.286838	-0.711664	0.476673	0.994131
ENSG00000168398.6	BDKRB2	826.257	3554.92	1017.47	1140.54	2347.85	849.386	2763.51	1132.86	1704.1	0.0698039	0.310224	0.225011	0.821971	0.994131
ENSG00000124762.14	CDKN1A	7600.48	8021.49	7175.12	9110.54	9705.95	14237.3	8988.74	10042.4	9360.24	0.383631	0.195004	1.96729	0.0491493	0.994131
ENSG00000137812.20	KNL1	828.051	940.109	601.501	384.152	657.74	145.239	629.487	324.337	563.827	-0.419125	0.301653	-1.38943	0.164703	0.994131
ENSG00000116661.11	FBXO2	28.7082	16.8629	14.9627	22.9208	33.3636	40.2	23.8234	26.9506	25.974	0.410139	0.278919	1.47046	0.141438	0.994131
ENSG00000139618.15	BRCA2	248.505	377.308	174.565	131.107	441.353	47.9806	376.592	270.435	258.481	0.161946	0.313354	0.516816	0.605284	0.994131
ENSG00000143303.12	RRNAD1	278.11	271.915	257.359	268.631	219.247	462.948	254.727	317.831	291.346	0.184001	0.231284	0.795561	0.426287	0.994131
ENSG00000276107.1	AC037198.1	122.907	235.027	229.428	243.877	293.6	92.0709	216.243	444.22	234.672	0.223899	0.29675	0.754506	0.450546	0.994131
ENSG00000189431.8	RASSF10	13.457	9.48541	0	23.8376	42.8961	35.0129	17.4094	6.50532	18.5754	0.413275	0.305923	1.35091	0.176724	0.994131
ENSG00000246695.8	RASSF8-AS1	232.357	245.567	266.336	323.641	319.338	254.167	358.267	475.818	309.436	0.341935	0.222373	1.53766	0.124131	0.994131
ENSG00000169964.8	TMEM42	368.72	322.504	385.041	374.067	323.151	665.245	318.867	387.531	393.141	0.183742	0.239287	0.767874	0.442562	0.994131
ENSG00000267106.7	ZNF561-AS1	174.043	137.011	168.58	186.117	152.519	163.393	126.447	177.502	160.702	-0.0935408	0.198112	-0.472162	0.636811	0.994131
ENSG00000101447.15	FAM83D	367.823	349.906	427.934	345.645	349.841	561.503	285.88	169.138	357.209	-0.0980211	0.268178	-0.365508	0.714732	0.994131
ENSG00000059122.16	FLYWCH1	1658.79	1419.65	2044.9	2039.95	1804.5	4065.38	2418.07	2413.47	2233.09	0.475209	0.242019	1.96352	0.0495863	0.994131
ENSG00000123405.14	NFE2	57.4163	31.618	32.918	42.1742	35.2701	70.0258	103.54	53.9012	53.3579	0.482735	0.285094	1.69325	0.0904088	0.994131
ENSG00000168306.13	ACOX2	690.79	730.376	688.285	771.054	636.769	1051.68	749.52	913.533	779.001	0.194356	0.19518	0.995777	0.319358	0.994131
ENSG00000167074.15	TEF	494.319	512.212	560.603	520.759	489.015	824.748	547.937	490.687	555.035	0.149422	0.207808	0.719038	0.472117	0.994131
ENSG00000228784.9	LINC00954	43.9594	62.1821	33.9155	55.0098	25.7376	23.3419	33.9025	34.3853	39.0543	-0.564865	0.261248	-2.16218	0.0306043	0.994131
ENSG00000146411.6	SLC2A12	1564.6	545.938	1118.21	1099.28	904.631	549.832	1183.84	2207.16	1146.69	0.108779	0.297657	0.365449	0.714776	0.994131
ENSG00000141449.14	GREB1L	1.79426	0	23.9403	17.4198	0.953246	11.671	3.66513	1.85866	7.6628	-0.303631	0.271864	-1.11685	0.264058	0.994131
ENSG00000136169.16	SETDB2	279.007	335.151	256.361	309.889	415.615	77.8064	371.095	441.432	310.795	0.0979928	0.298169	0.328649	0.742421	0.994131
ENSG00000137766.17	UNC13C	0	0	0	0.91683	11.439	0	0	0.929331	1.66064	0.254285	0.185991	1.36719	0.171565	0.994131
ENSG00000105993.15	DNAJB6	1439.89	1450.21	1562.11	1643.88	1486.11	1460.17	1454.14	1320.58	1477.14	-0.0868768	0.141674	-0.613215	0.539734	0.994131
ENSG00000104419.16	NDRG1	4334.93	5447.78	5665.88	4078.06	3642.36	6278.98	5467.46	3388.34	4787.97	-0.047683	0.229725	-0.207565	0.835568	0.994131
ENSG00000170379.20	TCAF2	52.0335	69.5596	69.826	49.5088	54.3351	67.4322	77.8841	52.0425	61.5777	0.0536153	0.236573	0.226633	0.820709	0.994131
ENSG00000111696.12	NT5DC3	258.373	245.567	245.389	235.625	332.683	273.619	187.838	263.001	255.262	0.0892601	0.204956	0.435509	0.663193	0.994131
ENSG00000112305.15	SMAP1	1022.73	900.06	931.679	909.495	905.584	440.903	1049.14	919.109	884.838	-0.151121	0.238196	-0.634442	0.525792	0.994131
ENSG00000163029.16	SMC6	984.152	1030.75	646.39	471.25	875.08	145.239	961.181	824.317	742.294	-0.0970245	0.307576	-0.315449	0.752421	0.994131
ENSG00000141068.14	KSR1	612.74	484.81	415.964	267.714	367	805.296	459.974	362.439	471.992	0.122539	0.271062	0.45207	0.651218	0.994131
ENSG00000171877.21	FRMD5	1.79426	10.5393	26.9329	59.5939	125.829	29.8258	102.624	29.7386	48.3596	0.603002	0.309293	1.94962	0.051222	0.994131
ENSG00000174456.15	C12orf76	113.936	159.144	143.642	169.613	172.538	121.897	153.019	197.018	153.851	0.12079	0.217723	0.554787	0.57904	0.994131
ENSG00000135148.12	TRAFD1	1164.47	1117.17	1185.05	1056.19	979.937	1882.91	1247.06	1247.16	1234.99	0.211951	0.212147	0.999078	0.317757	0.994131
ENSG00000185697.16	MYBL1	264.653	314.072	222.446	202.619	460.418	86.8838	323.448	192.372	258.364	0.0565617	0.297434	0.190166	0.849179	0.994131
ENSG00000183092.16	BEGAIN	7.17704	8.43147	25.9354	11.002	18.1117	32.4193	24.7397	9.29331	17.1387	0.375416	0.31383	1.19624	0.231603	0.994131
ENSG00000111057.11	KRT18	24.2225	27.4023	59.8509	97.184	7.62597	202.297	11.9117	47.3959	59.7362	0.131921	0.304208	0.433655	0.664539	0.994131
ENSG00000138395.17	CDK15	96.89	159.144	199.503	199.869	154.426	97.258	139.275	300.174	168.317	0.05686	0.28397	0.200233	0.841299	0.994131
ENSG00000156970.13	BUB1B	666.568	716.675	726.191	618.86	690.15	408.483	526.863	284.375	579.771	-0.423087	0.240975	-1.75573	0.0791342	0.994131
ENSG00000130755.13	GMFG	95.0958	93.8001	56.8583	30.2554	16.2052	36.3096	41.2327	49.2546	52.3765	-0.616262	0.300809	-2.04868	0.0404933	0.994131
ENSG00000148153.14	INIP	697.967	678.734	647.387	625.278	662.506	413.671	642.314	631.016	624.859	-0.153897	0.193116	-0.796914	0.425501	0.994131
ENSG00000108448.21	TRIM16L	183.912	222.38	210.476	150.36	176.351	212.671	171.345	289.022	202.064	0.125674	0.225403	0.557555	0.577149	0.994131
ENSG00000040275.17	SPDL1	695.276	973.835	1012.48	710.543	792.148	216.561	645.063	612.429	707.292	-0.427976	0.27802	-1.53937	0.123714	0.994131
ENSG00000162729.14	IGSF8	842.405	669.248	769.084	848.984	893.192	1567.8	780.673	806.66	897.256	0.308713	0.235006	1.31364	0.188966	0.994131
ENSG00000111801.16	BTN3A3	828.051	667.14	726.191	849.901	601.499	916.819	775.176	1015.76	797.567	0.094499	0.203828	0.463621	0.642919	0.994131
ENSG00000269113.4	TRABD2B	223.385	140.173	165.588	182.449	17.1584	223.045	138.359	85.4985	146.957	-0.346131	0.313545	-1.10393	0.269624	0.994131
ENSG00000140743.8	CDR2	1404.01	1407	1310.73	1393.58	1751.11	1222.86	1403.75	1440.46	1416.69	0.0716534	0.167117	0.428762	0.668096	0.994131
ENSG00000139211.6	AMIGO2	60.1077	83.2608	170.575	77.0137	523.332	116.71	139.275	58.5479	153.603	0.571873	0.315443	1.81292	0.0698438	0.994131
ENSG00000133131.15	MORC4	1040.67	1003.35	1047.39	962.671	1153.43	695.07	1058.31	974.869	991.969	-0.0554916	0.191673	-0.289512	0.77219	0.994131
ENSG00000092758.18	COL9A3	35.8852	12.6472	28.9279	20.1703	5.71948	29.8258	18.3257	25.0919	22.0742	-0.186068	0.311503	-0.597324	0.550291	0.994131
ENSG00000213347.10	MXD3	220.694	186.546	201.498	196.202	171.584	461.651	167.68	135.682	217.692	0.154167	0.284151	0.542553	0.587438	0.994131
ENSG00000120802.13	TMPO	1984.45	2167.94	1891.29	1805.24	1902.68	1024.45	1617.24	1146.8	1692.51	-0.399643	0.217452	-1.83784	0.0660856	0.994131
ENSG00000101057.16	MYBL2	442.285	459.515	454.867	352.979	417.522	1338.27	334.443	156.128	494.501	0.2292	0.311277	0.736322	0.461535	0.994131
ENSG00000099998.17	GGT5	2057.12	2082.57	2722.22	1134.12	429.914	7600.39	3894.2	1565.92	2685.81	0.372266	0.315744	1.17901	0.238393	0.994131
ENSG00000127914.17	AKAP9	1165.37	1520.83	828.935	808.644	2205.81	212.671	2012.16	2221.1	1371.94	0.349048	0.313311	1.11406	0.265254	0.994131
ENSG00000108602.18	ALDH3A1	0	10.5393	26.9329	23.8376	183.023	5.18709	6.41398	10.2226	33.2696	0.234516	0.222342	1.05475	0.291538	0.994131
ENSG00000078674.17	PCM1	2663.58	2642.21	1719.71	1500.85	3115.21	418.858	2930.27	3258.24	2281.12	0.1138	0.309345	0.367875	0.712967	0.994131
ENSG00000110315.7	RNF141	2108.26	1898.13	1545.15	1737.39	1441.31	789.735	1315.78	2197.87	1629.2	-0.274167	0.253003	-1.08365	0.278521	0.994131
ENSG00000284946.1	AC068831.6	53.8278	53.7506	61.8459	66.0118	51.4753	47.9806	37.5676	24.1626	49.5778	-0.440603	0.254248	-1.73296	0.0831019	0.994131
ENSG00000198502.6	HLA-DRB5	2408.79	457.407	176.56	979.174	1519.47	477.212	906.204	463.736	923.57	-0.123986	0.315586	-0.392877	0.69441	0.994131
ENSG00000206567.10	AC022007.1	86.1245	90.6383	65.836	110.936	63.8675	79.1032	62.3073	120.813	84.9533	-0.0930104	0.254054	-0.366104	0.714287	0.994131
ENSG00000133657.15	ATP13A3	6423.45	8027.81	9550.21	6371.05	5504.05	1575.58	5493.12	6163.32	6138.57	-0.500155	0.284143	-1.76023	0.0783694	0.994131
ENSG00000279483.2	AC090498.1	113.936	95.908	73.8161	89.8493	92.4649	123.193	84.2981	118.025	98.9363	0.134774	0.223164	0.603925	0.545894	0.994131
ENSG00000124104.19	SNX21	717.704	619.713	766.091	604.191	745.439	1427.75	761.431	742.536	798.107	0.367257	0.235055	1.56243	0.118186	0.994131
ENSG00000267296.2	CEBPA-DT	43.0622	29.5101	50.8732	68.7622	20.9714	36.3096	33.9025	49.2546	41.5807	-0.329868	0.282097	-1.16934	0.242266	0.994131
ENSG00000234741.8	GAS5	2140.55	2246.99	1754.63	1894.17	1819.75	3283.43	1776.67	2403.25	2164.93	0.17783	0.221639	0.80234	0.422356	0.994131
ENSG00000174718.12	RESF1	382.177	382.578	204.49	188.867	521.426	62.2451	479.216	528.789	343.724	0.263817	0.312276	0.84482	0.398211	0.994131
ENSG00000227906.8	SNAP25-AS1	38.5766	24.2405	14.9627	22.9208	27.6441	9.07741	21.0745	11.152	21.2061	-0.33578	0.305586	-1.0988	0.271854	0.994131
ENSG00000149289.11	ZC3H12C	277.213	232.919	194.515	201.703	329.823	66.1354	348.188	318.761	246.157	0.154819	0.297396	0.520581	0.602658	0.994131
ENSG00000119938.9	PPP1R3C	2139.66	1429.13	2100.77	1524.69	1257.33	1049.09	2344.77	1111.48	1619.61	-0.254378	0.254813	-0.998292	0.318138	0.994131
ENSG00000186350.12	RXRA	2918.36	1910.78	2608.5	2427.76	1874.08	3663.38	2333.77	2380.02	2514.58	0.0464895	0.228207	0.203717	0.838575	0.994131
ENSG00000165304.8	MELK	735.647	791.504	841.903	712.377	761.644	462.948	706.454	427.492	679.996	-0.331073	0.219019	-1.51162	0.130631	0.994131
ENSG00000100842.13	EFS	1166.27	975.943	1236.92	927.832	415.615	1556.13	1160.93	683.058	1015.34	-0.127643	0.280937	-0.454346	0.64958	0.994131
ENSG00000225206.10	MIR137HG	15.2512	68.5057	47.8807	64.1781	147.753	27.2322	52.2281	24.1626	55.899	0.18483	0.315724	0.585415	0.558269	0.994131
ENSG00000110446.11	SLC15A3	280.802	201.301	218.456	233.792	155.379	431.825	246.48	230.474	249.814	0.14464	0.259729	0.556887	0.577605	0.994131
ENSG00000168556.7	ING2	226.974	235.027	240.401	220.039	273.582	119.303	262.973	214.675	224.122	-0.0662721	0.238923	-0.277379	0.781489	0.994131
ENSG00000105011.9	ASF1B	366.029	347.798	366.088	255.796	377.486	955.722	268.471	159.845	387.154	0.251829	0.304282	0.827618	0.407887	0.994131
ENSG00000253958.2	CLDN23	245.814	176.007	128.679	109.103	103.904	256.761	150.27	321.549	186.511	0.235292	0.28856	0.8154	0.414843	0.994131
ENSG00000056998.20	GYG2	449.462	236.081	171.572	265.881	148.706	338.458	214.41	268.577	261.643	-0.15888	0.275221	-0.577282	0.563749	0.994131
ENSG00000173276.14	ZBTB21	574.163	725.107	489.78	492.338	616.75	150.426	584.589	472.1	513.157	-0.228742	0.286181	-0.79929	0.424122	0.994131
ENSG00000143479.17	DYRK3	429.725	560.693	514.718	538.179	687.291	557.612	632.235	514.85	554.413	0.208002	0.178579	1.16476	0.244115	0.994131
ENSG00000179399.15	GPC5	12.5598	14.7551	17.9553	13.7524	3.81299	7.78064	83.3818	2.78799	19.5982	0.242493	0.297422	0.815317	0.414891	0.994131
ENSG00000170779.11	CDCA4	346.292	408.926	359.105	284.217	395.597	820.857	321.615	211.887	393.562	0.230725	0.284421	0.811209	0.417245	0.994131
ENSG00000105889.15	STEAP1B	294.259	278.239	380.053	510.674	643.441	315.116	413.244	420.987	407.002	0.236534	0.249952	0.946318	0.343986	0.994131
ENSG00000136153.20	LMO7	19534.1	12121.3	21148.3	17888.3	16575	7198.39	9572.41	17083	15140.1	-0.379219	0.262311	-1.44568	0.148266	0.994131
ENSG00000060138.13	YBX3	3375.9	3350.46	3497.29	3556.38	4163.78	4451.82	3791.58	3276.82	3683	0.173925	0.158556	1.09693	0.272672	0.994131
ENSG00000130382.9	MLLT1	3398.33	3582.32	3919.24	3694.82	3736.73	5860.12	3851.14	3216.42	3907.39	0.167417	0.208066	0.804633	0.421032	0.994131
ENSG00000172831.14	CES2	1223.68	1591.44	1152.13	1312.9	1279.26	1700.07	1226.9	1328.01	1351.8	0.0608667	0.186891	0.325681	0.744666	0.994131
ENSG00000255920.3	CCND2-AS1	24.2225	10.5393	6.9826	15.5861	5.71948	1.29677	8.24655	4.64666	9.655	-0.731006	0.315757	-2.31509	0.020608	0.994131
ENSG00000088543.15	C3orf18	586.723	505.888	496.762	612.442	514.753	1023.15	607.496	510.203	607.178	0.22397	0.235372	0.951555	0.341323	0.994131
ENSG00000131747.15	TOP2A	4679.43	4910.28	3546.16	3013.62	4480.26	1133.38	3855.72	2313.11	3491.49	-0.322345	0.286822	-1.12385	0.261076	0.994131
ENSG00000189058.9	APOD	9.86843	14.7551	14.9627	5.50098	2.85974	3.89032	10.0791	7.43465	8.66888	-0.438451	0.315709	-1.38878	0.164899	0.994131
ENSG00000143382.15	ADAMTSL4	786.783	549.1	495.765	557.433	621.517	1231.93	838.399	722.09	725.378	0.426565	0.237145	1.79875	0.0720576	0.994131
ENSG00000197594.13	ENPP1	266.448	475.324	672.325	832.481	2478.44	525.193	270.303	729.525	781.255	0.439467	0.31524	1.39407	0.163296	0.994131
ENSG00000173267.14	SNCG	635.168	261.376	481.8	422.659	107.717	792.328	323.448	205.382	403.735	-0.195872	0.311293	-0.62922	0.529205	0.994131
ENSG00000140459.18	CYP11A1	43.9594	16.8629	21.9453	29.3386	16.2052	86.8838	31.1536	21.3746	33.4654	0.253724	0.313657	0.808921	0.418561	0.994131
ENSG00000090006.18	LTBP4	901.616	767.264	955.619	833.398	1153.43	1409.59	1001.5	1212.78	1029.4	0.426722	0.174725	2.44225	0.0145962	0.994131
ENSG00000132639.13	SNAP25	326.555	377.308	113.717	251.211	314.571	98.5548	232.736	121.742	229.55	-0.311781	0.300163	-1.0387	0.298942	0.994131
ENSG00000248932.6	AC046134.2	41.268	41.1034	42.8931	37.59	29.5506	24.6387	43.0653	50.1839	38.7866	-0.103607	0.259019	-0.399997	0.689158	0.994131
ENSG00000203668.2	CHML	699.761	553.315	437.909	271.382	426.101	121.897	533.277	647.744	461.423	-0.116666	0.302684	-0.38544	0.699911	0.994131
ENSG00000159640.16	ACE	481.759	373.093	507.735	462.082	263.096	870.135	1023.49	787.144	596.066	0.504186	0.279978	1.80081	0.0717332	0.994131
ENSG00000123146.20	ADGRE5	1751.2	1711.59	1906.25	1935.43	1503.27	4462.2	1310.29	1191.4	1971.45	0.147165	0.291555	0.504758	0.613729	0.994131
ENSG00000234608.8	MAPKAPK5-AS1	208.134	201.301	188.53	240.209	177.304	208.78	153.936	209.1	198.412	-0.147764	0.1907	-0.774851	0.438427	0.994131
ENSG00000075702.18	WDR62	183.014	215.002	217.458	176.948	202.088	510.929	162.182	76.2052	217.978	0.16433	0.304956	0.538866	0.589979	0.994131
ENSG00000253304.2	TMEM200B	538.278	442.652	564.593	527.177	485.202	1010.19	549.77	342.923	557.598	0.157831	0.262419	0.601446	0.547543	0.994131
ENSG00000167103.12	PIP5KL1	123.804	157.036	147.632	140.275	194.462	260.651	171.345	189.584	173.099	0.458278	0.201802	2.27093	0.0231515	0.994131
ENSG00000124587.14	PEX6	762.561	763.048	615.467	480.419	837.904	1357.72	750.436	666.331	779.236	0.378184	0.243114	1.55558	0.119807	0.994131
ENSG00000134602.16	STK26	317.584	283.508	271.324	293.385	362.234	92.0709	292.294	260.213	271.577	-0.154755	0.277227	-0.558226	0.57669	0.994131
ENSG00000229391.7	HLA-DRB6	115.73	197.086	67.831	188.867	8.57922	177.658	43.9816	144.046	117.972	-0.280536	0.314873	-0.89095	0.372956	0.994131
ENSG00000113810.16	SMC4	2720.99	2956.28	1952.14	1404.58	2514.66	451.277	2178.01	1882.83	2007.6	-0.234153	0.301889	-0.775625	0.43797	0.994131
ENSG00000177096.9	PHETA2	723.984	623.929	874.821	530.845	548.117	1703.96	520.449	460.019	748.265	0.156134	0.295121	0.529052	0.596769	0.994131
ENSG00000100068.13	LRP5L	39.4737	38.9956	51.8708	69.6791	45.7558	105.039	43.9816	60.4065	56.9002	0.249294	0.279654	0.891437	0.372695	0.994131
ENSG00000146592.17	CREB5	179.426	299.317	220.451	208.12	81.9792	54.4645	133.777	388.461	195.749	-0.268625	0.311211	-0.863162	0.388049	0.994131
ENSG00000158104.11	HPD	16.1483	24.2405	9.97515	12.8356	27.6441	76.5096	9.16283	29.7386	25.7818	0.612367	0.315214	1.9427	0.052052	0.994131
ENSG00000171130.18	ATP6V0E2	331.041	423.682	381.051	387.819	523.332	971.283	391.253	368.015	472.184	0.43749	0.263057	1.6631	0.0962928	0.994131
ENSG00000180530.11	NRIP1	1107.06	1105.58	692.275	797.642	1160.1	158.206	1856.39	1692.31	1071.2	0.222637	0.313153	0.710954	0.477113	0.994131
ENSG00000133065.11	SLC41A1	1435.41	1573.52	1535.17	1424.75	1519.47	2072.24	1369.84	1472.06	1550.31	0.0977727	0.182092	0.536941	0.591309	0.994131
ENSG00000120889.13	TNFRSF10B	1891.15	2326.03	2057.87	2508.45	2447.94	2356.24	2386.92	2080.77	2256.92	0.0724454	0.163144	0.444057	0.657001	0.994131
ENSG00000144395.18	CCDC150	84.3302	81.1529	68.8285	57.7603	82.9324	12.9677	91.6283	60.4065	67.5009	-0.144823	0.304493	-0.475619	0.634346	0.994131
ENSG00000158747.15	NBL1	3634.27	3716.17	4240.44	4949.05	7570.68	14206.1	4311.11	3188.54	5727.05	0.563041	0.293562	1.91796	0.0551158	0.994131
ENSG00000102755.12	FLT1	1.79426	3.1618	5.98509	4.58415	20.9714	1.29677	5.4977	6.50532	6.22456	0.419045	0.304242	1.37734	0.168406	0.994131
ENSG00000282057.1	AC092807.4	162.381	170.737	261.349	225.54	235.452	94.6644	84.2981	141.258	171.96	-0.417018	0.275099	-1.51588	0.129549	0.994131
ENSG00000254122.3	PCDHGB7	586.723	472.162	336.163	595.939	641.535	976.47	668.887	658.896	617.097	0.476911	0.22812	2.09062	0.0365623	0.994131
ENSG00000153551.14	CMTM7	369.618	277.185	291.274	302.554	254.517	420.154	313.369	319.69	318.545	0.0645924	0.204937	0.315181	0.752624	0.994131
ENSG00000118762.8	PKD2	2372.91	2842.46	3138.18	2998.03	3488.88	1571.69	2609.57	2960.85	2747.82	-0.0791296	0.232213	-0.340763	0.733282	0.994131
ENSG00000179833.4	SERTAD2	1952.15	2628.51	2339.17	2677.14	3969.32	2336.78	2817.57	3217.34	2742.25	0.318907	0.206349	1.54548	0.122231	0.994131
ENSG00000029725.17	RABEP1	2153.11	2250.15	1838.42	1903.34	2405.04	447.387	2408.91	2262.92	1958.66	-0.0762112	0.2974	-0.256258	0.797751	0.994131
ENSG00000237649.8	KIFC1	547.249	589.149	628.434	522.593	533.818	1419.97	463.639	233.262	617.264	0.136905	0.301772	0.453669	0.650067	0.994131
ENSG00000175063.17	UBE2C	495.216	538.56	607.486	447.413	523.332	1150.24	412.327	184.008	544.823	0.0773963	0.301045	0.257092	0.797107	0.994131
ENSG00000183814.15	LIN9	123.804	176.007	117.707	83.4315	165.865	20.7484	119.117	66.9119	109.199	-0.252319	0.309696	-0.814733	0.415225	0.994131
ENSG00000250846.6	EPHA5-AS1	1.79426	8.43147	3.99006	8.25147	8.57922	10.3742	5.4977	1.85866	6.09713	0.0874807	0.310999	0.28129	0.778488	0.994131
ENSG00000245146.7	MALINC1	75.3589	91.6923	106.734	93.5166	87.6987	29.8258	76.9678	87.3571	81.1439	-0.283811	0.269574	-1.05281	0.292426	0.994131
ENSG00000076003.5	MCM6	1653.41	1717.91	1561.11	1594.37	1714.89	1431.64	1590.67	1064.08	1541.01	-0.153351	0.187598	-0.817445	0.413674	0.994131
ENSG00000164649.20	CDCA7L	233.254	413.142	254.366	400.655	482.343	586.141	459.058	233.262	382.778	0.336302	0.264798	1.27004	0.204072	0.994131
ENSG00000261061.1	AC092718.4	73.5647	143.335	136.66	95.3503	102.951	98.5548	67.805	60.4065	97.3283	-0.352369	0.257422	-1.36884	0.171049	0.994131
ENSG00000106991.13	ENG	26466.2	28000.9	29342.9	32028.5	22300.2	47782.2	30460	24388.4	30096.2	0.0910586	0.234114	0.38895	0.697313	0.994131
ENSG00000266412.5	NCOA4	8310.11	6807.36	7247.94	7180.61	6818.57	3891.62	7688.53	9184.58	7141.17	-0.0825428	0.235436	-0.350596	0.725891	0.994131
ENSG00000164978.18	NUDT2	328.35	372.039	304.242	361.231	303.132	590.032	330.778	422.846	376.581	0.227459	0.226053	1.00622	0.31431	0.994131
ENSG00000136492.9	BRIP1	624.402	551.207	341.15	315.389	398.457	121.897	392.169	272.294	377.121	-0.44626	0.286067	-1.55998	0.118764	0.994131
ENSG00000153721.19	CNKSR3	667.465	391.01	537.66	507.924	384.158	434.419	448.979	382.885	469.312	-0.311413	0.200077	-1.55646	0.119598	0.994131
ENSG00000277152.1	AC110048.2	13.457	29.5101	13.9652	21.0871	8.57922	6.48387	9.16283	12.0813	14.2908	-0.679959	0.304688	-2.23166	0.0256377	0.994131
ENSG00000161381.14	PLXDC1	120.215	31.618	108.729	42.1742	21.9247	45.3871	115.452	14.8693	62.5462	-0.302101	0.315723	-0.956854	0.338641	0.994131
ENSG00000102189.17	EEA1	2782.9	2807.68	1430.44	1324.82	3527.97	383.845	3243.64	2791.71	2286.62	0.14402	0.312785	0.460445	0.645197	0.994131
ENSG00000227039.6	ITGB2-AS1	11.6627	4.21574	2.99254	12.8356	18.1117	6.48387	9.16283	26.9506	11.5519	0.448985	0.315544	1.42289	0.154767	0.994131
ENSG00000143355.16	LHX9	5.38278	8.43147	13.9652	19.2534	62.9143	23.3419	30.2373	10.2226	21.7186	0.738204	0.31545	2.34016	0.0192753	0.994131
ENSG00000112367.11	FIG4	538.278	501.673	521.7	570.268	652.974	299.555	525.947	562.245	521.58	-0.0522601	0.227374	-0.229841	0.818215	0.994131
ENSG00000067798.16	NAV3	1555.62	1844.38	1834.43	1900.59	2030.41	859.761	1660.31	1171.89	1607.17	-0.261552	0.24111	-1.08478	0.278018	0.994131
ENSG00000070961.15	ATP2B1	2150.42	2246.99	1381.56	1474.26	3405.95	483.696	2261.39	2431.13	1979.42	0.154265	0.304021	0.507416	0.611863	0.994131
ENSG00000178297.13	TMPRSS9	13.457	12.6472	10.9727	2.75049	1.90649	6.48387	14.6605	2.78799	8.20827	-0.25064	0.310284	-0.807776	0.41922	0.994131
ENSG00000120217.14	CD274	17.0455	37.9416	25.9354	62.3444	27.6441	32.4193	29.3211	36.2439	33.6119	-0.129409	0.294595	-0.439277	0.660461	0.994131
ENSG00000183856.11	IQGAP3	792.166	934.839	1014.47	755.468	754.018	1999.62	622.156	386.602	907.418	0.0692639	0.298948	0.231692	0.816777	0.994131
ENSG00000105072.9	C19orf44	147.129	178.115	162.595	182.449	134.408	303.445	144.773	150.552	175.433	0.099666	0.25298	0.393968	0.693605	0.994131
ENSG00000136859.10	ANGPTL2	5504.79	3586.54	2577.58	3660.9	2895.96	6059.82	4660.22	5441.23	4298.38	0.249705	0.25469	0.980428	0.326875	0.994131
ENSG00000174371.17	EXO1	271.83	267.699	253.369	233.792	291.693	169.877	199.75	101.297	223.663	-0.339226	0.256366	-1.32321	0.185766	0.994131
ENSG00000105327.18	BBC3	165.072	132.796	150.625	171.447	166.818	295.664	218.992	200.736	187.769	0.435996	0.216681	2.01216	0.0442035	0.994131
ENSG00000135315.12	CEP162	360.646	305.641	159.602	160.445	404.176	58.3548	503.956	573.397	315.777	0.359625	0.313518	1.14706	0.251356	0.994131
ENSG00000164683.18	HEY1	8.9713	5.26967	19.9503	5.50098	8.57922	7.78064	3.66513	13.94	9.20715	-0.106081	0.315521	-0.33621	0.736713	0.994131
ENSG00000280916.2	FOXCUT	6.27991	1.05393	0.997515	4.58415	0.953246	7.78064	1.83257	0	2.93524	-0.0838895	0.264376	-0.317311	0.751008	0.994131
ENSG00000103034.14	NDRG4	293.361	211.841	236.411	413.49	218.293	256.761	551.602	294.598	309.545	0.14621	0.272466	0.536618	0.591531	0.994131
ENSG00000196517.13	SLC6A9	179.426	127.526	237.409	134.774	251.657	475.916	252.894	162.633	227.779	0.555837	0.276034	2.01365	0.044046	0.994131
ENSG00000157240.4	FZD1	6458.44	4319.02	2717.23	4661.16	2942.67	3715.26	3852.05	2669.04	3916.86	-0.378768	0.242952	-1.55902	0.118992	0.994131
ENSG00000176595.4	KBTBD11	66.3876	110.663	95.7614	89.8493	129.642	47.9806	120.949	203.524	108.095	0.334596	0.287892	1.16223	0.245143	0.994131
ENSG00000170234.13	PWWP2A	464.713	467.947	445.889	436.411	478.53	173.768	406.83	526.001	425.011	-0.151434	0.260721	-0.580828	0.561356	0.994131
ENSG00000127472.11	PLA2G5	27.811	50.5888	16.9578	129.273	29.5506	189.329	55.8933	42.7492	67.7691	0.226347	0.31474	0.719156	0.472045	0.994131
ENSG00000141448.10	GATA6	17.9426	45.3192	210.476	82.5147	198.275	88.1806	56.8096	129.177	103.587	0.203357	0.315759	0.644027	0.519558	0.994131
ENSG00000135476.12	ESPL1	300.538	342.529	357.11	261.296	250.704	754.722	267.555	128.248	332.838	0.0963608	0.302373	0.318681	0.749968	0.994131
ENSG00000163918.10	RFC4	348.086	343.582	300.252	343.811	337.449	296.961	295.959	189.584	306.961	-0.223361	0.207955	-1.07408	0.282786	0.994131
ENSG00000175155.10	YPEL2	288.876	284.562	313.22	259.463	236.405	159.503	294.127	315.973	269.016	-0.157921	0.223421	-0.706832	0.479671	0.994131
ENSG00000156976.17	EIF4A2	10326.9	9499.11	8636.48	10139.2	8266.55	7145.22	8541.59	10700.3	9156.92	-0.142065	0.177931	-0.798431	0.42462	0.994131
ENSG00000161513.12	FDXR	357.955	339.367	272.322	453.831	302.179	579.658	386.671	403.33	386.914	0.192667	0.233029	0.826793	0.408354	0.994131
ENSG00000132205.11	EMILIN2	2000.6	1138.25	885.793	918.663	173.491	1741.57	589.17	174.714	952.781	-0.432394	0.315708	-1.3696	0.170812	0.994131
ENSG00000106462.11	EZH2	407.297	439.49	436.911	382.318	429.914	355.316	364.681	222.11	379.755	-0.242622	0.215283	-1.12699	0.259747	0.994131
ENSG00000162607.13	USP1	1245.22	1347.98	933.674	844.4	1222.06	250.277	1085.8	876.359	975.721	-0.237214	0.293841	-0.80729	0.4195	0.994131
ENSG00000136895.19	GARNL3	83.4331	56.9124	37.9056	60.5108	48.6156	18.1548	32.9862	44.6079	47.8908	-0.518426	0.282578	-1.83463	0.0665611	0.994131
ENSG00000176597.12	B3GNT5	22.4282	24.2405	17.9553	16.5029	34.3169	12.9677	90.712	30.6679	31.2239	0.611344	0.312071	1.95899	0.050114	0.994131
ENSG00000172572.6	PDE3A	273.625	362.553	940.656	396.07	473.764	93.3677	359.183	784.356	460.447	-0.114164	0.313682	-0.363949	0.715896	0.994131
ENSG00000140525.18	FANCI	854.068	946.433	892.776	711.46	781.662	595.219	733.943	452.584	746.018	-0.357431	0.209776	-1.70387	0.0884047	0.994131
ENSG00000154783.12	FGD5	3.58852	3.1618	4.98757	2.75049	0	0	3.66513	1.85866	2.50152	-0.335187	0.2777	-1.20701	0.227429	0.994131
ENSG00000168476.12	REEP4	430.622	472.162	518.708	412.573	464.231	1102.26	489.295	350.358	530.026	0.293382	0.272803	1.07543	0.282181	0.994131
ENSG00000101639.18	CEP192	1109.75	1042.34	729.183	652.783	834.091	316.413	818.241	850.338	794.142	-0.247323	0.269542	-0.917569	0.358844	0.994131
ENSG00000119969.15	HELLS	360.646	391.01	288.282	297.053	367	118.006	307.871	170.997	287.608	-0.352029	0.273775	-1.28583	0.198501	0.994131
ENSG00000182670.13	TTC3	9297.85	9812.12	6264.39	7619.77	9919.48	1991.84	11844.8	13153.8	8738	0.103584	0.303125	0.341719	0.732562	0.994131
ENSG00000168229.4	PTGDR	54.7249	69.5596	72.8186	47.6752	96.2779	42.7935	148.438	16.728	68.6269	0.180441	0.312741	0.576966	0.563962	0.994131
ENSG00000223458.2	LMO7DN-IT1	16.1483	13.7011	15.9602	9.1683	11.439	2.59355	5.4977	19.516	11.753	-0.245495	0.315416	-0.77832	0.43638	0.994131
ENSG00000067182.8	TNFRSF1A	6380.39	5685.97	5195.06	5582.58	5062.69	11655.4	6381.91	6556.43	6562.55	0.311279	0.238858	1.3032	0.192507	0.994131
ENSG00000107263.18	RAPGEF1	2777.51	2292.31	2106.75	2280.16	1890.29	4316.96	2395.16	2196.94	2532.01	0.156334	0.243765	0.641332	0.521307	0.994131
ENSG00000287538.1	AC109635.7	4.48565	10.5393	0	5.50098	2.85974	1.29677	5.4977	0	3.77252	-0.250652	0.269959	-0.928482	0.353158	0.994131
ENSG00000168496.4	FEN1	590.312	756.725	678.31	528.094	828.371	1068.54	594.668	334.559	672.447	0.11115	0.268591	0.413827	0.679001	0.994131
ENSG00000173715.17	C11orf80	83.4331	73.7754	103.742	104.519	100.091	149.129	98.0423	102.226	101.87	0.248583	0.224693	1.10632	0.268587	0.994131
ENSG00000156802.13	ATAD2	1244.32	1471.29	1066.34	966.339	1315.48	293.071	980.423	673.765	1001.38	-0.3809	0.28809	-1.32215	0.186117	0.994131
ENSG00000269821.1	KCNQ1OT1	271.83	418.412	390.028	311.722	237.358	67.4322	324.364	378.238	299.923	-0.309537	0.297665	-1.03988	0.298394	0.994131
ENSG00000268895.6	A1BG-AS1	253.888	241.351	226.436	225.54	156.332	346.238	228.155	138.47	227.051	-0.101597	0.254257	-0.399582	0.689464	0.994131
ENSG00000286449.1	AC016590.4	25.1196	22.1326	19.9503	49.5088	5.71948	20.7484	21.0745	11.152	21.9257	-0.601607	0.30916	-1.94594	0.0516614	0.994131
ENSG00000101412.13	E2F1	279.904	298.263	301.25	235.625	332.683	752.128	192.419	95.7211	310.999	0.179356	0.309213	0.580041	0.561887	0.994131
ENSG00000070950.10	RAD18	321.173	436.329	314.217	275.049	381.299	94.6644	355.518	257.425	304.459	-0.216823	0.285888	-0.758422	0.448199	0.994131
ENSG00000180061.10	TMEM150B	34.9881	11.5933	7.98012	9.1683	0.953246	15.5613	10.9954	14.8693	13.2636	-0.254839	0.312194	-0.816284	0.414338	0.994131
ENSG00000130303.13	BST2	1957.54	746.185	632.424	617.943	124.875	1016.67	742.189	296.457	766.785	-0.457159	0.31505	-1.45107	0.146761	0.994131
ENSG00000087095.13	NLK	298.744	296.155	273.319	330.976	256.423	162.097	251.978	230.474	262.521	-0.364193	0.198072	-1.83869	0.0659612	0.994131
ENSG00000072071.16	ADGRL1	526.615	375.2	494.767	623.444	300.273	531.677	268.471	386.602	438.381	-0.366528	0.239757	-1.52875	0.126327	0.994131
ENSG00000013375.16	PGM3	2154.91	2732.85	2296.28	1977.6	2761.55	867.541	2342.94	2071.48	2150.64	-0.144278	0.265851	-0.542704	0.587333	0.994131
ENSG00000112029.10	FBXO5	401.017	384.686	321.2	332.809	347.935	147.832	342.69	223.969	312.767	-0.352619	0.248474	-1.41914	0.155859	0.994131
ENSG00000111218.12	PRMT8	7.17704	0	26.9329	4.58415	2.85974	9.07741	5.4977	3.71733	7.48078	-0.269129	0.291526	-0.923173	0.355917	0.994131
ENSG00000215068.8	AC025171.2	154.306	139.119	152.62	148.526	167.771	75.2128	171.345	258.354	158.407	0.138698	0.268277	0.516996	0.605159	0.994131
ENSG00000157985.19	AGAP1	1643.54	1871.79	1335.67	1675.05	1410.81	1858.28	1763.85	1307.57	1608.32	-0.037614	0.191272	-0.196652	0.8441	0.994131
ENSG00000073111.14	MCM2	884.57	1010.72	827.937	777.472	927.509	2497.59	815.492	444.22	1023.19	0.275018	0.300113	0.916383	0.359466	0.994131
ENSG00000143476.18	DTL	501.496	581.771	394.018	412.573	585.293	459.058	391.253	167.28	436.593	-0.177846	0.274377	-0.648183	0.516867	0.994131
ENSG00000182165.18	TP53TG1	235.945	210.787	205.488	250.294	162.052	338.458	227.238	256.495	235.845	0.103165	0.227884	0.452708	0.650759	0.994131
ENSG00000133106.14	EPSTI1	708.733	889.52	341.15	815.062	593.872	820.857	1554.93	737.889	807.752	0.309814	0.28276	1.09568	0.273221	0.994131
ENSG00000080200.10	CRYBG3	1188.7	1188.84	675.317	556.516	895.098	149.129	1136.19	1115.2	863.123	-0.0771506	0.310557	-0.248426	0.803804	0.994131
ENSG00000169621.10	APLF	111.244	119.094	101.746	96.2671	117.249	27.2322	118.201	120.813	101.481	-0.107047	0.290371	-0.368657	0.712383	0.994131
ENSG00000102935.11	ZNF423	1397.73	1311.09	1714.73	1656.71	736.86	1803.81	1439.48	1389.35	1431.22	-0.147565	0.242069	-0.609597	0.542129	0.994131
ENSG00000132970.14	WASF3	1849.88	2426.16	1868.35	2362.67	1636.72	1108.74	2127.61	1864.24	1905.55	-0.288333	0.220377	-1.30836	0.190752	0.994131
ENSG00000112742.10	TTK	451.256	494.295	337.16	303.471	424.195	116.71	339.941	212.817	334.981	-0.385987	0.282852	-1.36462	0.172371	0.994131
ENSG00000100196.11	KDELR3	3147.13	3600.24	4315.25	2913.68	3424.06	4739.71	3158.43	3219.2	3564.71	0.0502144	0.204727	0.245275	0.806244	0.994131
ENSG00000180806.5	HOXC9	281.699	209.733	303.245	377.734	304.086	408.483	207.996	195.16	286.017	-0.059269	0.253543	-0.233763	0.815169	0.994131
ENSG00000178999.13	AURKB	279.904	292.994	276.312	254.879	257.377	783.251	196.085	132.894	309.212	0.193181	0.30558	0.632179	0.52727	0.994131
ENSG00000155465.19	SLC7A7	71.7704	70.6136	33.9155	55.9266	61.0078	89.4774	68.7212	74.3465	65.7224	0.266345	0.253297	1.05151	0.293024	0.994131
ENSG00000114541.15	FRMD4B	13.457	75.8833	33.9155	20.1703	255.47	11.671	8.24655	24.1626	55.372	0.237506	0.264884	0.896642	0.36991	0.994131
ENSG00000111341.10	MGP	313.995	112.771	150.625	230.124	213.527	283.993	274.885	387.531	245.932	0.393887	0.271368	1.45149	0.146645	0.994131
ENSG00000119915.5	ELOVL3	289.773	120.148	77.8062	151.277	84.8389	289.18	150.27	250.919	176.777	0.175997	0.303683	0.579541	0.562224	0.994131
ENSG00000163660.12	CCNL1	2370.22	3447.42	3186.06	3096.13	4268.64	749.535	5013.9	7623.31	3719.4	0.325988	0.309592	1.05296	0.292359	0.994131
ENSG00000187741.15	FANCA	350.778	357.284	380.053	228.291	329.823	835.122	268.471	200.736	368.82	0.210016	0.295259	0.711294	0.476902	0.994131
ENSG00000107551.21	RASSF4	271.83	248.728	195.513	197.118	147.753	272.322	318.867	361.51	251.705	0.216152	0.251334	0.860017	0.389779	0.994131
ENSG00000256073.3	URB1-AS1	41.268	59.0203	60.8484	67.8454	49.5688	45.3871	56.8096	65.9825	55.8413	-0.0548808	0.239387	-0.229255	0.81867	0.994131
ENSG00000145388.15	METTL14	600.18	652.385	544.643	611.525	664.413	116.71	730.278	735.101	581.904	-0.0645378	0.301746	-0.213881	0.83064	0.994131
ENSG00000146859.6	TMEM140	272.728	196.032	183.543	232.875	206.855	350.129	254.727	340.135	254.628	0.321389	0.224918	1.42891	0.153029	0.994131
ENSG00000012048.23	BRCA1	579.546	663.978	399.006	405.239	654.88	136.161	507.621	279.729	453.27	-0.251181	0.296736	-0.846478	0.397286	0.994131
ENSG00000198728.11	LDB1	1901.91	1927.64	1821.46	2055.53	1784.48	3413.11	2280.63	2165.34	2168.76	0.281144	0.212228	1.32473	0.185262	0.994131
ENSG00000108039.18	XPNPEP1	2187.2	2650.64	2556.63	2163.72	2127.65	3003.33	2541.77	2196.01	2428.37	0.041809	0.18036	0.231808	0.816687	0.994131
ENSG00000122644.13	ARL4A	108.553	125.418	72.8186	89.8493	215.434	60.9483	152.103	108.732	116.732	0.318459	0.283096	1.12491	0.260626	0.994131
ENSG00000152455.16	SUV39H2	190.191	199.194	195.513	188.867	204.948	89.4774	164.015	94.7918	165.875	-0.385569	0.251616	-1.53237	0.125431	0.994131
ENSG00000105696.9	TMEM59L	80.7417	81.1529	194.515	77.0137	160.145	252.871	119.117	78.0638	130.453	0.328328	0.297132	1.10499	0.269164	0.994131
ENSG00000137274.13	BPHL	409.988	436.329	400.003	418.074	428.961	529.083	402.248	378.238	425.366	0.0560305	0.173197	0.323508	0.746311	0.994131
ENSG00000135392.16	DNAJC14	624.402	637.63	630.429	654.616	640.582	920.709	599.249	644.956	669.072	0.124585	0.186949	0.666413	0.505147	0.994131
ENSG00000244509.4	APOBEC3C	2523.63	2718.1	2713.24	2817.42	2228.69	4848.64	2846.89	2939.47	2954.51	0.216082	0.228471	0.945774	0.344264	0.994131
ENSG00000169679.15	BUB1	524.821	735.646	729.183	580.353	569.088	295.664	473.718	306.679	526.894	-0.532679	0.237522	-2.24265	0.0249195	0.994131
ENSG00000184445.12	KNTC1	671.95	773.587	578.559	612.442	703.496	210.077	601.082	435.856	573.381	-0.328781	0.270316	-1.21629	0.223875	0.994131
ENSG00000137492.8	THAP12	893.541	861.064	810.98	925.081	876.987	299.555	793.501	818.741	784.931	-0.252695	0.260511	-0.969999	0.332047	0.994131
ENSG00000240053.8	LY6G5B	54.7249	72.7214	57.8559	77.9305	75.3065	70.0258	91.6283	79.9225	72.5145	0.233026	0.220316	1.05769	0.290198	0.994131
ENSG00000115392.12	FANCL	236.842	287.724	215.463	221.873	171.584	101.148	197.001	152.41	198.006	-0.530798	0.225066	-2.35841	0.0183534	0.994131
ENSG00000121621.7	KIF18A	268.242	261.376	227.433	159.528	271.675	62.2451	280.383	213.746	218.079	-0.0987867	0.293013	-0.337141	0.736011	0.994131
ENSG00000007968.7	E2F2	55.6221	75.8833	62.8434	53.1761	59.1013	181.548	42.149	15.7986	68.2653	0.140786	0.314985	0.446961	0.654903	0.994131
ENSG00000080839.12	RBL1	507.776	541.722	449.879	396.987	506.174	160.8	455.393	249.061	408.474	-0.348842	0.273929	-1.27348	0.202849	0.994131
ENSG00000148735.15	PLEKHS1	18.8397	6.3236	8.97763	17.4198	4.76623	11.671	10.0791	13.0106	11.386	-0.222623	0.313597	-0.709902	0.477765	0.994131
ENSG00000197299.12	BLM	136.364	144.389	142.645	121.022	140.127	53.1677	115.452	65.9825	114.893	-0.414087	0.263285	-1.57277	0.115771	0.994131
ENSG00000127418.15	FGFRL1	3025.12	2435.64	3934.2	4707	3886.39	6901.43	3432.4	2903.23	3903.18	0.216934	0.263654	0.822795	0.410624	0.994131
ENSG00000223478.1	AL441992.1	28.7082	32.672	50.8732	26.5881	28.5974	18.1548	31.1536	36.2439	31.6239	-0.198525	0.277084	-0.716479	0.473696	0.994131
ENSG00000135097.7	MSI1	4.48565	2.10787	2.99254	11.9188	4.76623	12.9677	6.41398	2.78799	6.0551	0.110971	0.308779	0.359387	0.719305	0.994131
ENSG00000159753.14	CARMIL2	25.1196	26.3483	53.8658	77.0137	30.5039	59.6516	40.3165	32.5266	43.1682	-0.113547	0.297856	-0.381215	0.703044	0.994131
ENSG00000128918.15	ALDH1A2	5.38278	7.37754	13.9652	12.8356	3.81299	2.59355	9.16283	4.64666	7.47215	-0.457031	0.315694	-1.4477	0.1477	0.994131
ENSG00000139112.11	GABARAPL1	1628.29	985.428	1149.14	1390.83	1583.34	1688.4	1444.98	1740.64	1451.38	0.289718	0.196408	1.47508	0.140191	0.994131
ENSG00000162735.18	PEX19	1435.41	1275.26	1413.48	1372.49	1267.82	2032.04	1243.4	1733.2	1471.64	0.168989	0.201157	0.840082	0.400862	0.994131
ENSG00000074370.18	ATP2A3	113.936	27.4023	60.8484	43.091	23.8312	67.4322	52.2281	26.0213	51.8487	-0.328367	0.308476	-1.06448	0.287111	0.994131
ENSG00000198648.11	STK39	1264.95	1279.48	1556.12	1184.54	1110.53	794.922	1037.23	891.229	1139.88	-0.420191	0.181984	-2.30895	0.0209464	0.994131
ENSG00000133138.20	TBC1D8B	837.919	1022.32	720.206	550.098	970.405	193.219	834.734	851.268	747.521	-0.0903668	0.296933	-0.304334	0.760873	0.994131
ENSG00000073464.12	CLCN4	882.776	800.99	662.35	685.789	651.067	531.677	757.766	870.783	730.4	-0.0954643	0.203036	-0.470184	0.638223	0.994131
ENSG00000198730.9	CTR9	1529.61	1755.85	1443.4	1444.01	1585.25	452.574	1454.14	1770.38	1429.4	-0.168274	0.279572	-0.601899	0.547241	0.994131
ENSG00000261934.2	PCDHGA9	115.73	91.6923	76.8086	71.5127	92.4649	213.968	116.368	143.117	115.208	0.522225	0.258994	2.01636	0.0437624	0.994131
ENSG00000158019.20	BABAM2	780.503	905.329	775.069	764.636	777.849	1569.1	988.67	812.236	921.673	0.304644	0.230605	1.32107	0.186479	0.994131
ENSG00000170312.16	CDK1	965.312	951.702	850.88	692.207	833.137	364.393	678.966	369.874	713.309	-0.49256	0.256566	-1.91982	0.0548807	0.994131
ENSG00000163898.10	LIPH	1.79426	6.3236	5.98509	3.66732	0.953246	1.29677	1.83257	2.78799	3.08011	-0.426178	0.296936	-1.43525	0.151216	0.994131
ENSG00000152253.9	SPC25	181.22	171.791	174.565	131.107	159.192	191.922	121.866	66.9119	149.822	-0.225528	0.263111	-0.85716	0.391356	0.994131
ENSG00000170540.15	ARL6IP1	2377.39	2290.2	2091.79	2155.47	2214.39	1448.5	2029.57	1804.76	2051.51	-0.227153	0.180206	-1.26052	0.207482	0.994131
ENSG00000186871.7	ERCC6L	211.723	276.131	216.461	194.368	214.481	79.1032	167.68	78.0638	179.751	-0.545152	0.275805	-1.97658	0.0480888	0.994131
ENSG00000173269.14	MMRN2	119.318	42.1574	66.8335	77.9305	35.2701	106.335	56.8096	32.5266	67.1477	-0.27184	0.300991	-0.903152	0.366445	0.994131
ENSG00000175305.17	CCNE2	246.711	282.454	214.466	186.117	213.527	50.5742	189.671	72.4878	182.001	-0.546309	0.29727	-1.83775	0.0660989	0.994131
ENSG00000243749.1	TMEM35B	104.067	71.6675	81.7962	78.8474	81.9792	81.6967	62.3073	78.9932	80.1693	-0.125498	0.217713	-0.576441	0.564317	0.994131
ENSG00000198554.12	WDHD1	424.342	465.839	348.133	376.817	600.545	115.413	449.895	335.489	389.559	-0.0717163	0.29222	-0.245419	0.806132	0.994131
ENSG00000146247.14	PHIP	2186.31	2267.01	1383.55	1277.14	2461.28	272.322	2213.74	2866.06	1865.93	0.0774093	0.312532	0.247684	0.804379	0.994131
ENSG00000124466.9	LYPD3	24.2225	12.6472	19.9503	16.5029	7.62597	9.07741	11.9117	15.7986	14.7171	-0.46784	0.300568	-1.55652	0.119585	0.994131
ENSG00000217128.12	FNIP1	1022.73	952.756	769.084	970.923	1195.37	263.245	1309.37	1233.22	964.587	0.0733145	0.293953	0.249409	0.803045	0.994131
ENSG00000169184.6	MN1	300.538	114.879	564.593	178.782	455.652	162.097	568.096	99.4385	305.509	0.0799724	0.315073	0.253822	0.799633	0.994131
ENSG00000143570.18	SLC39A1	93.3015	93.8001	112.719	102.685	82.9324	201	97.126	121.742	113.163	0.249676	0.255729	0.976331	0.328901	0.994131
ENSG00000137310.12	TCF19	877.393	902.168	929.684	726.129	795.008	1775.28	790.752	398.683	899.387	0.0917717	0.286773	0.320014	0.748957	0.994131
ENSG00000108389.9	MTMR4	1249.7	1254.18	1068.34	1354.16	947.527	1425.15	1038.15	1136.57	1184.22	-0.105101	0.185929	-0.565276	0.571886	0.994131
ENSG00000151746.15	BICD1	444.976	658.709	529.68	540.93	801.68	361.8	662.473	660.755	582.625	0.161752	0.237578	0.680838	0.495974	0.994131
ENSG00000105204.14	DYRK1B	464.713	399.441	432.921	506.09	571.948	813.077	490.212	599.419	534.728	0.403131	0.200668	2.00895	0.0445424	0.994131
ENSG00000077264.15	PAK3	188.397	290.886	66.8335	99.0176	84.8389	31.1226	125.531	104.085	123.839	-0.536095	0.309463	-1.73234	0.0832131	0.994131
ENSG00000170989.10	S1PR1	784.092	336.205	151.622	415.324	594.826	465.542	915.367	1381.92	630.612	0.618771	0.305801	2.02344	0.0430276	0.994131
ENSG00000008405.12	CRY1	426.137	393.117	368.083	353.896	441.353	260.651	416.909	261.142	365.161	-0.135565	0.220489	-0.614837	0.538663	0.994131
ENSG00000136108.15	CKAP2	1427.33	1342.71	1256.87	990.176	1763.51	391.625	1495.37	877.289	1193.11	-0.103022	0.28994	-0.35532	0.72235	0.994131
ENSG00000196814.15	MVB12B	320.275	249.782	259.354	334.643	326.964	577.064	353.685	310.397	341.521	0.3597	0.230235	1.56231	0.118214	0.994131
ENSG00000184985.16	SORCS2	54.7249	37.9416	445.889	406.156	51.4753	623.748	96.2097	412.623	266.096	0.0856033	0.278247	0.307652	0.758347	0.994131
ENSG00000105605.7	CACNG7	1.79426	0	6.9826	46.7583	7.62597	16.858	5.4977	11.152	12.0836	-0.119654	0.280415	-0.426703	0.669596	0.994131
ENSG00000104738.18	MCM4	1730.56	2204.83	2026.95	1654.88	1939.86	2139.68	1763.85	1053.86	1814.31	-0.121706	0.226439	-0.537479	0.590937	0.994131
ENSG00000163071.11	SPATA18	976.077	1175.14	950.632	1284.48	1117.2	551.129	1177.42	1139.36	1046.43	-0.113994	0.238237	-0.478491	0.6323	0.994131
ENSG00000165175.15	MID1IP1	1481.16	1597.76	1389.54	1402.75	1532.82	2061.87	1598.91	1140.29	1525.64	0.0964064	0.201679	0.47802	0.632636	0.994131
ENSG00000170275.15	CRTAP	10071.2	8897.31	8303.31	9487.35	8730.78	15886.8	10320.1	12007.9	10463.1	0.309446	0.207327	1.49255	0.135555	0.994131
ENSG00000086991.13	NOX4	1.79426	2.10787	2.99254	7.33464	10.4857	1.29677	22.9071	4.64666	6.69569	0.499753	0.300745	1.66172	0.0965699	0.994131
ENSG00000165527.7	ARF6	2589.12	2918.34	2832.94	2532.28	3201.95	2077.43	2753.43	2063.11	2621.08	-0.0954478	0.193992	-0.492019	0.622706	0.994131
ENSG00000255248.9	MIR100HG	6347.19	7747.47	7470.39	8681.46	7179.85	2807.51	7171.75	9101.87	7063.44	-0.156883	0.265763	-0.590311	0.554982	0.994131
ENSG00000168477.19	TNXB	269.139	200.248	2056.88	573.936	1475.63	127.084	356.434	183.078	655.302	-0.146384	0.282233	-0.518665	0.603994	0.994131
ENSG00000272825.1	AL844908.1	2.69139	5.26967	4.98757	27.5049	16.2052	7.78064	4.58142	18.5866	10.9509	0.0871504	0.308535	0.282465	0.777587	0.994131
ENSG00000167992.13	VWCE	159.689	265.591	150.625	399.738	199.228	259.355	436.151	601.277	308.957	0.41876	0.294899	1.42001	0.155604	0.994131
ENSG00000105281.12	SLC1A5	5938.1	4744.81	7284.85	6109.75	4648.03	14298.2	6687.95	8679.02	7298.84	0.390809	0.267795	1.45936	0.144467	0.994131
ENSG00000272347.1	AC116351.2	1.79426	2.10787	2.99254	6.41781	0.953246	0	4.58142	0	2.35589	-0.25826	0.261065	-0.989258	0.322537	0.994131
ENSG00000261553.5	AL137782.1	95.0958	80.099	115.712	88.0157	76.2597	20.7484	58.6421	134.753	83.6657	-0.244862	0.301663	-0.811705	0.416961	0.994131
ENSG00000136824.19	SMC2	1019.14	1088.71	775.069	589.522	1202.04	168.581	1006.08	723.949	821.637	-0.101566	0.305905	-0.332019	0.739875	0.994131
ENSG00000177595.18	PIDD1	308.613	432.113	367.085	449.247	360.327	562.799	341.774	433.068	406.878	0.10677	0.216277	0.493673	0.621537	0.994131
ENSG00000198929.13	NOS1AP	17.9426	3.1618	4.98757	5.50098	4.76623	14.2645	7.33027	12.0813	8.75441	0.116783	0.314544	0.371277	0.710431	0.994131
ENSG00000188906.16	LRRK2	95.0958	161.252	127.682	80.681	195.416	46.6838	190.587	239.768	142.146	0.352504	0.29984	1.17564	0.239738	0.994131
ENSG00000164741.15	DLC1	4855.27	6454.29	6035.96	6100.59	5515.48	4647.64	4517.28	6477.44	5575.49	-0.133779	0.18642	-0.717624	0.472989	0.994131
ENSG00000169814.16	BTD	863.936	786.235	835.917	664.702	738.766	953.128	786.171	926.543	819.425	0.101965	0.175115	0.582272	0.560384	0.994131
ENSG00000226950.7	DANCR	238.637	258.214	292.272	225.54	248.797	469.432	265.722	229.545	278.52	0.211517	0.238301	0.887608	0.374752	0.994131
ENSG00000140398.14	NEIL1	63.6962	28.4562	63.8409	90.7661	92.4649	72.6193	90.712	113.378	76.9918	0.436408	0.272766	1.59993	0.109613	0.994131
ENSG00000091527.15	CDV3	3484.45	3689.82	3373.59	3535.3	3848.26	2230.45	3938.18	3423.66	3440.46	-0.0592447	0.203195	-0.291565	0.770619	0.994131
ENSG00000057252.13	SOAT1	1562.8	1592.49	1548.14	1471.51	1654.84	862.354	1664.89	1495.29	1481.54	-0.104029	0.217413	-0.478486	0.632304	0.994131
ENSG00000139173.10	TMEM117	289.773	249.782	325.19	251.211	265.002	127.084	324.364	267.647	262.507	-0.144261	0.248897	-0.579601	0.562184	0.994131
ENSG00000131724.11	IL13RA1	6171.36	5947.35	4511.76	6082.25	4525.06	3641.34	6769.5	5333.43	5372.76	-0.141671	0.216881	-0.65322	0.513614	0.994131
ENSG00000186184.19	POLR1D	1509.87	1584.06	1373.58	1624.62	1547.12	1923.12	1433.98	1985.05	1622.68	0.162178	0.175589	0.923627	0.35568	0.994131
ENSG00000154429.11	CCSAP	328.35	323.558	283.294	238.376	271.675	118.006	285.88	170.997	252.517	-0.37277	0.254574	-1.46429	0.143114	0.994131
ENSG00000135124.14	P2RX4	733.852	439.49	463.844	427.243	422.288	958.315	469.137	670.048	573.027	0.224349	0.260021	0.862811	0.388241	0.994131
ENSG00000231298.7	MANCR	2.69139	3.1618	2.99254	0	4.76623	2.59355	1.83257	3.71733	2.71943	0.165738	0.28803	0.575421	0.565007	0.994131
ENSG00000160957.14	RECQL4	298.744	345.69	306.237	354.813	389.878	864.948	237.317	188.654	373.285	0.243216	0.296796	0.819473	0.412517	0.994131
ENSG00000117523.16	PRRC2C	4833.74	5582.69	4067.86	3726.91	4966.41	2596.14	4907.61	4852.04	4441.68	-0.0604408	0.231949	-0.260578	0.794418	0.994131
ENSG00000143469.20	SYT14	3.58852	8.43147	6.9826	9.1683	29.5506	6.48387	28.4048	7.43465	12.5056	0.659473	0.315689	2.08899	0.0367084	0.994131
ENSG00000196584.3	XRCC2	115.73	160.198	103.742	104.519	150.613	51.8709	134.694	58.5479	109.989	-0.205272	0.284658	-0.721116	0.470838	0.994131
ENSG00000117318.9	ID3	8589.12	5817.72	5171.12	4629.07	4643.26	14688.5	7365.08	5205.19	7013.64	0.285823	0.284158	1.00586	0.314483	0.994131
ENSG00000082438.17	COBLL1	244.019	168.629	260.351	183.366	220.2	44.0903	134.694	98.5091	169.232	-0.532471	0.293877	-1.81188	0.0700044	0.994131
ENSG00000143845.15	ETNK2	41.268	6.3236	15.9602	29.3386	5.71948	36.3096	32.9862	28.8093	24.5894	0.0744433	0.315737	0.235777	0.813606	0.994131
ENSG00000214353.8	VAC14-AS1	9.86843	8.43147	37.9056	34.8395	10.4857	10.3742	10.0791	17.6573	17.4552	-0.481535	0.314929	-1.52903	0.126258	0.994131
ENSG00000196878.15	LAMB3	401.914	415.25	541.65	321.807	763.55	1054.28	532.361	474.888	563.212	0.599081	0.252317	2.37432	0.0175815	0.994131
ENSG00000198074.10	AKR1B10	15.2512	15.809	16.9578	10.0851	40.0363	19.4516	12.828	12.0813	17.8125	0.327711	0.308483	1.06233	0.288085	0.994131
ENSG00000151287.17	TEX30	232.357	247.674	252.371	239.293	244.984	128.381	216.243	151.481	214.098	-0.330786	0.223449	-1.48037	0.138775	0.994131
ENSG00000128791.12	TWSG1	3654.01	3376.8	3645.92	3621.48	4111.35	1010.19	3550.6	3018.47	3248.6	-0.212668	0.279494	-0.760905	0.446714	0.994131
ENSG00000179715.13	PCED1B	13.457	4.21574	11.9702	8.25147	31.4571	16.858	20.1582	9.29331	14.4576	0.58908	0.312297	1.88628	0.0592572	0.994131
ENSG00000132274.16	TRIM22	3978.77	3247.17	2588.55	4326.52	2850.21	1605.4	3690.79	4225.67	3314.14	-0.151086	0.259739	-0.581686	0.560779	0.994131
ENSG00000240694.9	PNMA2	924.941	615.497	573.571	541.846	895.098	490.18	421.49	650.532	639.145	-0.0899666	0.250709	-0.358848	0.719709	0.994131
ENSG00000165813.20	CCDC186	558.912	608.12	365.09	269.548	513.8	72.6193	520.449	563.175	433.964	-0.0639058	0.310659	-0.205711	0.837017	0.994131
ENSG00000135968.21	GCC2	1255.98	1397.52	703.248	630.779	1288.79	169.877	1424.82	1538.97	1051.25	0.0853269	0.312664	0.272903	0.784928	0.994131
ENSG00000107821.15	KAZALD1	1552.04	1224.67	1887.3	1810.74	1715.84	3039.64	1806.91	1378.2	1801.92	0.240301	0.243934	0.985107	0.324572	0.994131
ENSG00000204767.4	INSYN2B	29.6053	125.418	259.354	143.025	143.94	35.0129	102.624	218.393	132.172	-0.0794897	0.315617	-0.251855	0.801153	0.994131
ENSG00000140395.9	WDR61	873.805	814.691	776.067	768.303	824.558	836.419	714.701	727.666	792.026	-0.055981	0.151388	-0.369785	0.711543	0.994131
ENSG00000125398.8	SOX9	427.931	433.167	313.22	598.69	790.241	420.154	536.942	419.128	492.434	0.234265	0.248058	0.944397	0.344967	0.994131
ENSG00000131153.9	GINS2	252.991	267.699	262.346	212.704	269.769	695.07	231.82	118.954	288.919	0.259773	0.301198	0.862468	0.38843	0.994131
ENSG00000171848.15	RRM2	1931.52	2098.38	1949.14	1499.93	1612.89	2530	1204	652.391	1684.78	-0.233835	0.278934	-0.838317	0.401853	0.994131
ENSG00000127334.11	DYRK2	643.242	764.102	858.86	672.036	900.818	547.238	831.069	778.78	749.518	0.0518509	0.203136	0.255252	0.798529	0.994131
ENSG00000205413.8	SAMD9	807.417	721.945	623.447	396.07	970.405	123.193	1532.03	973.01	768.439	0.279324	0.313379	0.891329	0.372753	0.994131
ENSG00000158966.16	CACHD1	864.833	779.911	519.705	700.458	422.288	561.503	885.13	607.783	667.701	-0.173069	0.240039	-0.721001	0.470909	0.994131
ENSG00000095002.15	MSH2	729.367	841.039	656.365	699.541	979.937	225.638	653.31	859.631	705.604	-0.0754566	0.284836	-0.264912	0.791077	0.994131
ENSG00000189050.16	RNFT1	235.945	207.625	197.508	196.202	217.34	90.7741	235.485	235.121	202	-0.0803366	0.255394	-0.314559	0.753096	0.994131
ENSG00000180891.13	CUEDC1	1151.02	1079.23	1123.2	869.155	933.228	2485.91	1335.94	841.045	1227.34	0.306761	0.271167	1.13126	0.257945	0.994131
ENSG00000129009.13	ISLR	11358.6	5204.33	9310.8	10088.8	5453.52	16487.2	14181.3	8904.85	10123.7	0.236376	0.280672	0.84218	0.399687	0.994131
ENSG00000123473.15	STIL	317.584	365.715	325.19	293.385	360.327	185.439	294.127	157.986	287.469	-0.31032	0.246626	-1.25826	0.208298	0.994131
ENSG00000122971.9	ACADS	346.292	224.488	181.548	247.544	218.293	682.103	311.536	402.4	326.776	0.506812	0.278415	1.82034	0.0687065	0.994131
ENSG00000100629.17	CEP128	140.849	172.845	83.7912	77.0137	155.379	36.3096	131.029	68.7705	108.248	-0.176766	0.301777	-0.585749	0.558044	0.994131
ENSG00000168036.18	CTNNB1	20059.8	16808.1	12966.7	12837.5	14811.5	12149.5	12732.7	10421.5	14098.4	-0.28415	0.204564	-1.38905	0.164816	0.994131
ENSG00000108021.20	TASOR2	1940.49	2218.53	1564.1	1366.08	2094.28	552.425	1971.84	1643.99	1668.97	-0.128591	0.28341	-0.453728	0.650025	0.994131
ENSG00000151466.12	SCLT1	261.065	264.537	176.56	136.608	205.901	66.1354	189.671	197.948	187.303	-0.24782	0.282932	-0.8759	0.381084	0.994131
ENSG00000184384.14	MAML2	1654.31	1837.01	1714.73	1681.47	1455.61	591.329	1639.23	2026.87	1575.07	-0.206508	0.266965	-0.773542	0.439202	0.994131
ENSG00000127423.11	AUNIP	49.3421	41.1034	34.913	29.3386	38.1299	72.6193	21.9908	13.94	37.6721	-0.0569267	0.306647	-0.185642	0.852725	0.994131
ENSG00000167280.17	ENGASE	514.953	478.486	578.559	562.017	457.558	719.709	580.924	502.768	549.372	0.0733394	0.193298	0.379412	0.704382	0.994131
ENSG00000182010.11	RTKN2	203.649	161.252	174.565	117.354	171.584	45.3871	119.117	126.389	139.912	-0.364648	0.281411	-1.29579	0.195049	0.994131
ENSG00000134324.12	LPIN1	1323.27	1161.43	1541.16	1553.11	849.343	1081.51	1143.52	1165.38	1227.34	-0.358864	0.184337	-1.94679	0.0515603	0.994131
ENSG00000112773.16	TENT5A	1826.56	2035.15	1741.66	2210.48	2487.02	998.515	2731.44	2164.41	2024.4	0.0808706	0.254109	0.318252	0.750294	0.994131
ENSG00000234745.11	HLA-B	17599.9	10312.7	10506.8	15467.8	8687.89	16410.7	15801.3	21399.7	14523.4	0.165327	0.257194	0.642811	0.520347	0.994131
ENSG00000100647.8	SUSD6	1210.23	1089.77	794.022	957.17	844.576	1628.75	1004.25	788.073	1039.6	0.060507	0.241483	0.250564	0.802151	0.994131
ENSG00000140943.17	MBTPS1	5141.45	4889.2	4899.79	5418.46	5073.18	6840.48	4674.88	4901.29	5229.84	0.0717692	0.176784	0.405972	0.684763	0.994131
ENSG00000146757.14	ZNF92	182.117	162.306	131.672	104.519	202.088	24.6387	196.085	215.605	152.379	0.0826432	0.310373	0.266271	0.790031	0.994131
ENSG00000213988.11	ZNF90	55.6221	38.9956	30.923	27.5049	31.4571	19.4516	54.0607	34.3853	36.55	-0.0890976	0.287377	-0.310037	0.756532	0.994131
ENSG00000060140.9	STYK1	26.9139	54.8046	35.9105	44.0078	62.9143	25.9355	16.4931	30.6679	37.2059	-0.160105	0.299929	-0.53381	0.593473	0.994131
ENSG00000138172.11	CALHM2	1675.84	1547.17	1820.46	1252.39	1274.49	2842.53	1697.87	1626.33	1717.14	0.198387	0.240392	0.825264	0.409222	0.994131
ENSG00000254363.6	AC011379.2	14.3541	8.43147	13.9652	13.7524	11.439	3.89032	8.24655	21.3746	11.9317	-0.0833451	0.313685	-0.265697	0.790472	0.994131
ENSG00000180537.13	RNF182	214.414	451.084	311.225	454.748	414.662	303.445	285.88	212.817	331.034	-0.184917	0.257354	-0.718532	0.47243	0.994131
ENSG00000130363.12	RSPH3	578.649	592.311	527.685	508.841	553.836	265.839	568.096	567.821	520.385	-0.144397	0.235062	-0.614294	0.539021	0.994131
ENSG00000128655.18	PDE11A	17.0455	3.1618	9.97515	5.50098	5.71948	5.18709	0.916283	8.36398	6.98378	-0.33484	0.310132	-1.07967	0.28029	0.994131
ENSG00000168874.13	ATOH8	2048.15	1706.32	2606.51	2292.07	1767.32	3031.86	1505.45	1899.55	2107.15	-0.0645756	0.234075	-0.275876	0.782643	0.994131
ENSG00000166446.15	CDYL2	457.536	450.03	455.864	345.645	568.135	190.626	405.913	366.156	404.988	-0.12355	0.259191	-0.476676	0.633593	0.994131
ENSG00000145390.11	USP53	614.534	899.006	723.198	555.599	2079.03	136.161	578.175	693.281	784.873	0.170131	0.315169	0.539808	0.589329	0.994131
ENSG00000261115.6	TMEM178B	23.3254	41.1034	44.8882	10.0851	34.3169	22.0451	10.0791	11.152	24.6244	-0.342099	0.314073	-1.08923	0.276051	0.994131
ENSG00000102287.19	GABRE	2387.26	2434.59	2442.91	2451.6	1141.04	1493.88	2084.54	2509.19	2118.13	-0.358732	0.230838	-1.55404	0.120174	0.994131
ENSG00000134986.14	NREP	1683.91	2145.81	2329.2	1275.31	1712.98	1932.19	2260.47	2004.57	1918.06	0.0778059	0.214298	0.363073	0.716551	0.994131
ENSG00000023608.5	SNAPC1	707.836	876.873	526.688	500.589	607.218	151.722	484.714	638.451	561.761	-0.327437	0.290912	-1.12555	0.260355	0.994131
ENSG00000125841.13	NRSN2	1679.43	1769.56	1669.84	1651.21	1502.32	3786.58	1786.75	1872.6	1964.79	0.322144	0.251963	1.27854	0.201059	0.994131
ENSG00000096060.14	FKBP5	409.091	365.715	205.488	397.904	336.496	277.51	343.606	351.287	335.887	-0.0625347	0.228406	-0.273787	0.784248	0.994131
ENSG00000117859.19	OSBPL9	1456.94	1184.62	1153.13	1209.3	1246.85	477.212	1380.84	1567.78	1209.58	-0.0751369	0.268029	-0.280331	0.779223	0.994131
ENSG00000148516.21	ZEB1	1159.09	1002.29	1098.26	954.42	1200.14	241.2	1627.32	1433.96	1089.59	0.0621404	0.30174	0.20594	0.836838	0.994131
ENSG00000137807.15	KIF23	1175.24	1262.61	1105.25	955.337	1159.15	439.606	951.102	527.86	947.019	-0.426495	0.261628	-1.63016	0.103068	0.994131
ENSG00000075218.19	GTSE1	547.249	594.419	623.447	454.748	440.4	1025.75	355.518	213.746	531.909	-0.0861586	0.294358	-0.2927	0.769751	0.994131
ENSG00000050165.18	DKK3	1127.69	4874.44	3324.72	6540.66	12844	6837.89	4977.25	3931.07	5557.22	0.510406	0.309125	1.65113	0.0987117	0.994131
ENSG00000186907.8	RTN4RL2	49.3421	34.7798	34.913	46.7583	22.8779	59.6516	42.149	56.6892	43.3951	0.0898512	0.275728	0.325869	0.744524	0.994131
ENSG00000171988.19	JMJD1C	1575.36	1593.55	1023.45	870.988	1367.91	216.561	1410.16	1721.12	1222.39	-0.0618689	0.308688	-0.200425	0.841148	0.994131
ENSG00000083093.10	PALB2	297.847	335.151	317.21	307.138	360.327	115.413	373.844	338.277	305.651	-0.0605813	0.269699	-0.224626	0.822271	0.994131
ENSG00000141404.16	GNAL	97.7872	42.1574	99.7515	55.9266	119.156	84.2903	123.698	71.5585	86.7907	0.324183	0.273137	1.18689	0.235273	0.994131
ENSG00000138675.16	FGF5	110.347	461.623	1078.31	704.125	1196.32	254.167	242.815	452.584	562.538	-0.0660191	0.315743	-0.209091	0.834377	0.994131
ENSG00000068078.18	FGFR3	183.912	36.8877	176.56	120.105	36.2234	149.129	91.6283	124.53	114.872	-0.21732	0.310683	-0.69949	0.484246	0.994131
ENSG00000104043.15	ATP8B4	120.215	66.3978	47.8807	38.5069	65.774	31.1226	46.7304	55.7599	59.0485	-0.31025	0.292043	-1.06234	0.288079	0.994131
ENSG00000174799.11	CEP135	288.876	318.288	185.538	167.78	282.161	53.1677	286.797	269.506	231.514	-0.0673255	0.303029	-0.222175	0.824178	0.994131
ENSG00000153029.14	MR1	1634.57	1224.67	1192.03	1448.59	1415.57	1750.64	1214.99	1416.3	1412.17	0.0678946	0.189039	0.359157	0.719478	0.994131
ENSG00000092020.10	PPP2R3C	933.015	889.52	827.937	803.143	909.397	355.316	884.213	880.077	810.327	-0.150978	0.251784	-0.599634	0.54875	0.994131
ENSG00000151883.19	PARP8	394.737	280.346	300.252	363.981	373.673	146.535	495.709	243.485	324.84	-0.0651291	0.274941	-0.236884	0.812747	0.994131
ENSG00000174945.13	AMZ1	0.89713	2.10787	4.98757	11.002	10.4857	16.858	12.828	9.29331	8.55745	0.610564	0.314552	1.94106	0.0522515	0.994131
ENSG00000151338.18	MIPOL1	118.421	115.933	77.8062	66.0118	82.9324	18.1548	88.8795	97.5798	83.2148	-0.253143	0.300947	-0.841157	0.40026	0.994131
ENSG00000163931.16	TKT	7072.97	7053.98	6985.6	6380.22	7103.59	12960	6446.97	10921.5	8115.6	0.376277	0.22836	1.64774	0.0994068	0.994131
ENSG00000230417.12	LINC00595	130.981	157.036	187.533	203.536	349.841	211.374	200.666	220.251	207.652	0.44614	0.233355	1.91185	0.0558953	0.994131
ENSG00000139350.12	NEDD1	718.601	691.381	553.621	522.593	584.34	150.426	581.84	467.454	533.782	-0.343965	0.283406	-1.21368	0.22487	0.994131
ENSG00000196628.19	TCF4	1361.84	1776.93	1163.1	1558.61	1471.81	365.69	1430.32	1783.39	1363.96	-0.147764	0.291898	-0.506217	0.612704	0.994131
ENSG00000004777.18	ARHGAP33	137.261	165.468	190.525	196.202	143.94	203.593	156.684	161.704	169.422	-0.0467364	0.204529	-0.228507	0.819252	0.994131
ENSG00000166263.13	STXBP4	337.321	370.985	267.334	299.803	324.104	68.729	330.778	327.125	290.772	-0.188966	0.294375	-0.641922	0.520924	0.994131
ENSG00000038219.13	BOD1L1	1753.89	2106.81	1257.87	1049.77	2240.13	364.393	2194.5	2384.66	1669	0.136267	0.306671	0.444343	0.656794	0.994131
ENSG00000133619.17	KRBA1	191.089	197.086	178.555	209.037	181.117	407.187	253.81	232.333	231.277	0.386506	0.238142	1.62301	0.104588	0.994131
ENSG00000160838.14	LRRC71	9.86843	16.8629	22.9428	38.5069	3.81299	33.7161	34.8188	36.2439	24.5966	0.148168	0.315759	0.469244	0.638895	0.994131
ENSG00000062282.15	DGAT2	172.249	161.252	221.448	253.962	106.764	264.542	201.582	311.326	211.641	0.0970723	0.268781	0.361158	0.717981	0.994131
ENSG00000157551.19	KCNJ15	269.139	240.297	295.264	231.041	386.065	246.387	280.383	279.729	278.538	0.181414	0.200795	0.903478	0.366272	0.994131
ENSG00000137203.14	TFAP2A	28.7082	16.8629	29.9254	8.25147	5.71948	57.058	133.777	39.0319	39.9168	0.643673	0.313391	2.0539	0.0399852	0.994131
ENSG00000170412.18	GPRC5C	50.2393	28.4562	37.9056	31.1722	85.7922	36.3096	85.2143	9.29331	45.5478	0.30289	0.314292	0.963722	0.335185	0.994131
ENSG00000145730.20	PAM	14705.8	13832.9	19557.3	15468.8	15782	10232.8	16779.9	13653.7	15001.6	-0.15061	0.205578	-0.732618	0.463792	0.994131
ENSG00000267454.6	ZNF582-AS1	46.6508	47.427	41.8956	44.9247	19.0649	49.2774	53.1444	44.6079	43.3741	-0.095345	0.272119	-0.350379	0.726054	0.994131
ENSG00000101868.11	POLA1	454.845	540.668	404.991	409.823	406.083	213.968	369.262	285.305	385.618	-0.429877	0.223697	-1.92169	0.0546442	0.994131
ENSG00000239713.9	APOBEC3G	431.519	372.039	321.2	311.722	125.829	334.567	350.937	329.913	322.216	-0.257668	0.263728	-0.977024	0.328557	0.994131
ENSG00000087303.18	NID2	12393.9	12475.4	12553.7	7812.31	7431.51	14092	6247.22	10210.6	10402.1	-0.202715	0.250824	-0.808196	0.418978	0.994131
ENSG00000145358.6	DDIT4L	304.127	34.7798	41.8956	143.942	42.8961	53.1677	243.731	77.1345	117.709	-0.14731	0.313826	-0.469401	0.638783	0.994131
ENSG00000183018.9	SPNS2	26.9139	14.7551	14.9627	11.002	3.81299	12.9677	7.33027	10.2226	12.7459	-0.577454	0.311647	-1.85291	0.0638953	0.994131
ENSG00000060971.18	ACAA1	1078.35	1028.64	957.614	973.673	999.002	1694.88	1000.58	1069.66	1100.3	0.20789	0.208869	0.995315	0.319583	0.994131
ENSG00000286261.1	AC022137.3	25.1196	13.7011	15.9602	20.1703	9.53247	1.29677	15.5768	15.7986	14.6445	-0.44434	0.313827	-1.41587	0.156812	0.994131
ENSG00000131203.13	IDO1	0	1.05393	5.98509	2.75049	24.7844	0	20.1582	0.929331	6.95769	0.426376	0.25752	1.6557	0.0977821	0.994131
ENSG00000133142.17	TCEAL4	2750.6	2412.45	2614.49	2411.26	2523.24	1252.68	2603.16	2724.8	2411.59	-0.135936	0.232318	-0.585131	0.55846	0.994131
ENSG00000181234.9	TMEM132C	85.2274	1.05393	1.99503	0	0	0	1.83257	1.85866	11.4959	-0.228754	0.171891	-1.3308	0.183254	0.994131
ENSG00000248810.2	LINC02432	66.3876	138.065	73.8161	42.1742	52.4286	3.89032	81.5492	8.36398	58.3344	-0.477035	0.312483	-1.5266	0.126862	0.994131
ENSG00000119844.15	AFTPH	643.242	640.792	611.477	670.203	706.356	177.658	617.575	668.189	591.936	-0.175038	0.281305	-0.622235	0.533787	0.994131
ENSG00000150722.10	PPP1R1C	1.79426	11.5933	10.9727	5.50098	7.62597	11.671	8.24655	13.94	8.91808	0.242816	0.315759	0.768991	0.441899	0.994131
ENSG00000163808.17	KIF15	253.888	310.911	208.481	148.526	242.125	79.1032	221.74	122.672	198.431	-0.334757	0.284372	-1.17718	0.239123	0.994131
ENSG00000183250.12	LINC01547	65.4905	77.9911	102.744	80.681	86.7454	185.439	85.2143	75.2758	94.9476	0.301831	0.270054	1.11767	0.26371	0.994131
ENSG00000153113.23	CAST	7176.14	6159.19	6215.52	6120.76	7319.03	3122.63	7627.14	6629.85	6296.28	-0.0454371	0.244276	-0.186007	0.852439	0.994131
ENSG00000163235.16	TGFA	7.17704	52.6967	16.9578	42.1742	113.436	12.9677	13.7442	9.29331	33.5559	0.123888	0.305326	0.405756	0.684922	0.994131
ENSG00000136002.19	ARHGEF4	98.6843	103.285	202.495	171.447	109.623	324.193	186.922	78.0638	159.339	0.180921	0.299988	0.603095	0.546446	0.994131
ENSG00000133169.6	BEX1	44.8565	299.317	570.578	278.716	253.564	426.638	120.949	241.626	279.531	-0.103188	0.315253	-0.327318	0.743427	0.994131
ENSG00000104067.16	TJP1	2318.18	1943.45	2677.33	2217.81	2673.86	1318.82	2354.85	2268.5	2221.6	-0.0744194	0.225152	-0.330529	0.741	0.994131
ENSG00000006634.8	DBF4	246.711	261.376	226.436	200.786	271.675	80.3999	249.229	147.764	210.547	-0.235735	0.276013	-0.854073	0.393065	0.994131
ENSG00000116299.17	ELAPOR1	26.0168	18.9708	28.9279	31.1722	20.0182	41.4967	50.3956	27.8799	30.6098	0.290817	0.284369	1.02268	0.306461	0.994131
ENSG00000180573.9	H2AC6	423.445	481.648	486.787	536.346	338.402	273.619	368.346	522.284	428.86	-0.309128	0.217071	-1.42409	0.154421	0.994131
ENSG00000151012.13	SLC7A11	401.914	541.722	729.183	180.615	821.698	82.9935	360.099	345.711	432.992	-0.108904	0.314762	-0.345987	0.729353	0.994131
ENSG00000109445.11	ZNF330	623.505	653.439	594.519	692.207	709.215	313.819	646.896	734.172	620.971	-0.0753655	0.240594	-0.313247	0.754093	0.994131
ENSG00000164303.11	ENPP6	1.79426	6.3236	4.98757	1.83366	0.953246	2.59355	2.74885	2.78799	3.00284	-0.22431	0.295204	-0.759848	0.447346	0.994131
ENSG00000096717.12	SIRT1	688.996	720.891	579.556	733.464	798.821	245.09	688.129	699.787	644.342	-0.123708	0.268444	-0.460835	0.644917	0.994131
ENSG00000235505.7	CASP4LP	18.8397	23.1866	12.9677	12.8356	7.62597	7.78064	16.4931	17.6573	14.6733	-0.271361	0.305476	-0.888323	0.374367	0.994131
ENSG00000118482.12	PHF3	1752.99	1776.93	1085.3	1102.95	1841.67	191.922	1981.92	2344.7	1509.8	0.0857346	0.31366	0.273336	0.784595	0.994131
ENSG00000133104.14	SPART	2241.03	2327.09	2085.8	2061.03	2323.06	513.522	2533.52	2643.02	2091.01	-0.082402	0.294135	-0.280151	0.779362	0.994131
ENSG00000198826.11	ARHGAP11A	865.73	968.565	739.158	652.783	920.836	203.593	725.696	451.655	691.002	-0.340081	0.289505	-1.1747	0.240114	0.994131
ENSG00000160602.14	NEK8	146.232	107.501	126.684	147.61	101.997	210.077	135.61	186.796	145.313	0.214649	0.241061	0.890433	0.373233	0.994131
ENSG00000267127.7	AC090360.1	14.3541	10.5393	11.9702	22.0039	7.62597	3.89032	8.24655	13.0106	11.4551	-0.482269	0.311024	-1.55058	0.121001	0.994131
ENSG00000138135.7	CH25H	59.2106	51.6428	40.8981	127.439	149.66	59.6516	297.792	19.516	100.726	0.432442	0.315343	1.37134	0.17027	0.994131
ENSG00000107874.11	CUEDC2	1242.53	1115.06	1093.28	1123.12	1050.48	2447.01	1142.61	1222.07	1304.52	0.2888	0.248563	1.16188	0.245285	0.994131
ENSG00000138376.11	BARD1	233.254	271.915	195.513	188.867	210.667	116.71	189.671	110.59	189.648	-0.410317	0.242635	-1.69109	0.0908201	0.994131
ENSG00000126217.21	MCF2L	8.07417	6.3236	40.8981	12.8356	21.9247	12.9677	21.9908	4.64666	16.2077	-0.0647451	0.314412	-0.205925	0.83685	0.994131
ENSG00000051341.14	POLQ	269.139	366.769	218.456	223.707	306.945	79.1032	249.229	121.742	229.386	-0.350702	0.291792	-1.20189	0.229405	0.994131
ENSG00000039560.14	RAI14	7944.98	7515.6	6215.52	6887.23	5729.96	2034.64	5011.15	5375.25	5839.29	-0.514924	0.258336	-1.99323	0.046236	0.994131
ENSG00000049089.15	COL9A2	52.9307	25.2944	56.8583	54.093	17.1584	84.2903	72.3864	41.8199	50.6039	0.113883	0.305533	0.372735	0.709346	0.994131
ENSG00000138050.15	THUMPD2	181.22	183.385	154.615	176.948	178.257	58.3548	184.173	202.594	164.943	-0.116317	0.273945	-0.424599	0.671129	0.994131
ENSG00000159140.21	SON	7032.6	8059.43	7206.05	7380.48	7963.42	4406.44	7379.74	7730.18	7144.79	-0.097101	0.208546	-0.465609	0.641495	0.994131
ENSG00000160211.19	G6PD	5297.55	4589.88	4606.52	4544.73	4992.15	9584.45	4531.94	5522.09	5458.66	0.310594	0.233596	1.32962	0.183643	0.994131
ENSG00000105792.19	CFAP69	707.836	882.143	176.56	306.221	284.067	71.3225	470.053	480.464	422.333	-0.353866	0.315085	-1.12308	0.261403	0.994131
ENSG00000163781.14	TOPBP1	913.278	973.835	735.168	803.143	1121.02	316.413	891.544	758.334	814.092	-0.112564	0.271706	-0.414286	0.678665	0.994131
ENSG00000187801.15	ZFP69B	66.3876	69.5596	54.8633	68.7622	85.7922	25.9355	76.9678	54.8306	62.8873	-0.0619547	0.276339	-0.224198	0.822603	0.994131
ENSG00000273038.2	AL365203.2	108.553	155.982	100.749	84.3483	236.405	50.5742	158.517	212.817	138.493	0.373374	0.295899	1.26183	0.207011	0.994131
ENSG00000005483.21	KMT2E	2067.89	2226.96	1570.09	1668.63	1919.84	599.109	1758.35	1954.38	1720.66	-0.204417	0.274192	-0.745525	0.455955	0.994131
ENSG00000176903.5	PNMA1	2200.66	2189.02	2094.78	2224.23	2503.22	2334.19	2692.04	2284.3	2315.31	0.163686	0.138786	1.17942	0.238232	0.994131
ENSG00000144909.8	OSBPL11	554.426	608.12	553.621	462.082	589.106	199.703	578.175	439.574	498.101	-0.207998	0.263739	-0.788651	0.430316	0.994131
ENSG00000182263.14	FIGN	186.603	230.811	136.66	176.948	65.774	62.2451	107.205	271.365	154.701	-0.339711	0.302072	-1.1246	0.260758	0.994131
ENSG00000134470.21	IL15RA	34.9881	40.0495	23.9403	19.2534	10.4857	16.858	29.3211	26.0213	25.1147	-0.33894	0.297115	-1.14077	0.253966	0.994131
ENSG00000077044.10	DGKD	447.668	362.553	382.048	303.471	392.738	700.258	367.43	390.319	418.31	0.254096	0.235842	1.0774	0.281301	0.994131
ENSG00000106034.18	CPED1	520.335	929.57	830.93	254.879	874.127	162.097	611.161	575.256	594.794	-0.114881	0.308442	-0.372455	0.709554	0.994131
ENSG00000125885.13	MCM8	99.5814	149.659	120.699	114.604	143.94	64.8387	113.619	70.6292	109.696	-0.234603	0.257208	-0.912116	0.361707	0.994131
ENSG00000274020.4	LINC01138	82.536	82.2069	59.8509	100.851	73.4	85.587	43.0653	61.3359	73.6041	-0.251867	0.250059	-1.00723	0.313824	0.994131
ENSG00000051180.17	RAD51	221.591	221.326	193.518	176.031	196.369	540.754	139.275	88.2865	222.144	0.15258	0.305976	0.498666	0.618015	0.994131
ENSG00000015153.14	YAF2	372.309	337.259	390.028	379.568	392.738	121.897	361.932	264.859	327.574	-0.285113	0.26707	-1.06756	0.285719	0.994131
ENSG00000090889.12	KIF4A	605.563	636.576	616.464	482.252	548.117	673.025	433.402	303.891	537.411	-0.215434	0.235386	-0.915234	0.360069	0.994131
ENSG00000213983.12	AP1G2	260.168	295.101	236.411	306.221	168.725	264.542	274.885	281.587	260.955	-0.130677	0.211681	-0.617331	0.537017	0.994131
ENSG00000167740.10	CYB5D2	719.498	546.992	539.655	545.514	663.46	796.219	566.263	842.904	652.563	0.25476	0.197184	1.29199	0.19636	0.994131
ENSG00000196126.11	HLA-DRB1	5498.51	1369.06	1017.47	3570.14	2186.75	562.799	2430.9	2697.85	2416.68	-0.297099	0.314126	-0.945796	0.344253	0.994131
ENSG00000133055.9	MYBPH	2.69139	3.1618	17.9553	33.0059	16.2052	22.0451	11.9117	43.6786	18.8319	0.297771	0.311103	0.957148	0.338493	0.994131
ENSG00000074590.13	NUAK1	364.235	268.753	412.971	385.068	572.901	392.922	281.299	320.619	374.846	0.10835	0.239445	0.452505	0.650905	0.994131
ENSG00000167216.17	KATNAL2	113.038	90.6383	78.8037	147.61	77.213	59.6516	87.9632	131.036	98.2442	-0.210766	0.261697	-0.805384	0.420598	0.994131
ENSG00000165716.11	DIPK1B	9.86843	3.1618	3.99006	3.66732	1.90649	20.7484	8.24655	10.2226	7.72646	0.389434	0.310851	1.2528	0.210279	0.994131
ENSG00000088298.13	EDEM2	1081.04	985.428	858.86	878.323	982.797	1967.2	966.679	962.787	1085.39	0.294098	0.242432	1.21312	0.225085	0.994131
ENSG00000255100.1	AP003119.2	8.07417	6.3236	16.9578	6.41781	0.953246	7.78064	4.58142	11.152	7.78008	-0.274738	0.313218	-0.877146	0.380407	0.994131
ENSG00000112964.14	GHR	1103.47	719.837	609.481	726.129	533.818	223.045	543.356	978.586	679.715	-0.330307	0.28876	-1.14388	0.252673	0.994131
ENSG00000138795.10	LEF1	102.273	64.29	36.9081	53.1761	86.7454	59.6516	91.6283	92.0038	73.3345	0.275609	0.271122	1.01655	0.309367	0.994131
ENSG00000152580.8	IGSF10	43.9594	50.5888	8.97763	23.8376	31.4571	19.4516	41.2327	187.725	50.9037	0.501873	0.313823	1.59922	0.109771	0.994131
ENSG00000143126.8	CELSR2	110.347	69.5596	106.734	128.356	125.829	145.239	78.8004	100.368	108.154	0.0907752	0.246749	0.367884	0.71296	0.994131
ENSG00000129219.14	PLD2	1000.3	756.725	646.39	759.135	805.493	1318.82	1105.04	923.755	914.457	0.340764	0.213375	1.59702	0.110261	0.994131
ENSG00000083642.19	PDS5B	1177.93	1077.12	889.783	892.992	1049.52	303.445	1055.56	1045.5	936.482	-0.164982	0.278865	-0.591619	0.554106	0.994131
ENSG00000179119.15	SPTY2D1	1252.39	1177.24	1133.18	1069.02	1178.21	411.077	963.93	1008.32	1024.17	-0.300616	0.255113	-1.17837	0.238651	0.994131
ENSG00000167323.11	STIM1	3321.18	2536.82	2030.94	2093.12	1959.88	4813.62	2386.92	2255.49	2674.74	0.150158	0.262988	0.570971	0.568019	0.994131
ENSG00000067606.17	PRKCZ	20.634	14.7551	47.8807	27.5049	21.9247	51.8709	22.9071	5.57599	26.6317	-0.067378	0.315511	-0.213552	0.830897	0.994131
ENSG00000177311.11	ZBTB38	3352.57	3436.88	2727.2	2546.95	2792.06	727.49	3371.92	4135.52	2886.33	-0.0871569	0.296159	-0.294291	0.768536	0.994131
ENSG00000100490.9	CDKL1	61.0048	100.124	80.7987	51.3425	84.8389	27.2322	51.3119	94.7918	68.9306	-0.122208	0.290486	-0.420703	0.673972	0.994131
ENSG00000064309.14	CDON	329.247	439.49	473.82	455.664	401.317	396.813	437.067	245.344	397.345	-0.169928	0.220401	-0.770991	0.440712	0.994131
ENSG00000275285.1	AL391095.2	22.4282	2.10787	0	4.58415	2.85974	6.48387	11.9117	3.71733	6.76161	-0.0643095	0.282593	-0.22757	0.819981	0.994131
ENSG00000127586.17	CHTF18	253.888	310.911	253.369	242.96	285.974	697.664	207.08	166.35	302.274	0.240687	0.293935	0.818845	0.412875	0.994131
ENSG00000116641.18	DOCK7	2645.64	2644.32	2309.25	2343.42	2532.78	745.645	2742.44	2235.97	2274.93	-0.198988	0.275869	-0.721313	0.470717	0.994131
ENSG00000161800.13	RACGAP1	1456.04	1498.69	1602.01	1261.56	1340.27	1768.8	1174.67	801.084	1362.89	-0.164495	0.22924	-0.717565	0.473026	0.994131
ENSG00000259946.1	BX005019.1	0.89713	6.3236	2.99254	4.58415	20.0182	0	8.24655	5.57599	6.07977	0.370909	0.292293	1.26896	0.204455	0.994131
ENSG00000261327.5	AC134312.5	54.7249	59.0203	139.652	72.4296	81.0259	79.1032	82.4655	27.8799	74.5377	-0.181577	0.296179	-0.613063	0.539834	0.994131
ENSG00000234546.4	LNCTAM34A	67.2848	65.3439	72.8186	106.352	40.0363	81.6967	80.6329	78.0638	74.0287	-0.12307	0.258553	-0.475996	0.634077	0.994131
ENSG00000156049.7	GNA14	56.5192	221.326	257.359	102.685	142.987	84.2903	65.0561	63.1945	124.177	-0.528109	0.30519	-1.73043	0.0835534	0.994131
ENSG00000206337.12	HCP5	416.268	259.268	168.58	396.987	203.042	116.71	248.313	256.495	258.208	-0.438651	0.275052	-1.59479	0.110759	0.994131
ENSG00000149633.12	KIAA1755	325.658	277.185	379.056	542.763	242.125	578.361	558.933	541.8	430.735	0.256397	0.265612	0.965308	0.334391	0.994131
ENSG00000168916.15	ZNF608	298.744	334.097	390.028	485.92	271.675	134.864	222.657	715.585	356.696	-0.10695	0.301531	-0.354691	0.722821	0.994131
ENSG00000171295.13	ZNF440	183.014	196.032	236.411	197.118	186.836	60.9483	191.503	216.534	183.55	-0.227485	0.275245	-0.826481	0.408531	0.994131
ENSG00000286364.1	AL512308.1	1.79426	2.10787	1.99503	0	0	0	0.916283	0.929331	0.967846	-0.193074	0.212556	-0.908348	0.363695	0.994131
ENSG00000156587.16	UBE2L6	1680.32	1440.73	1223.95	1593.45	1311.67	3073.35	1999.33	1649.56	1746.55	0.356593	0.243276	1.4658	0.142704	0.994131
ENSG00000113368.12	LMNB1	906.998	850.525	807.987	672.953	758.784	883.102	635.9	356.863	734.139	-0.243268	0.245181	-0.992196	0.321102	0.994131
ENSG00000231083.1	AC011747.1	103.17	65.3439	78.8037	45.8415	33.3636	97.258	91.6283	26.9506	67.7949	-0.153469	0.30303	-0.506447	0.612543	0.994131
ENSG00000166819.12	PLIN1	54.7249	5.26967	7.98012	7.33464	6.67272	2.59355	1.83257	20.4453	13.3567	-0.398457	0.29592	-1.3465	0.17814	0.994131
ENSG00000069399.15	BCL3	898.924	998.076	897.763	771.971	992.33	1783.06	1205.83	798.296	1043.28	0.350918	0.235934	1.48736	0.136921	0.994131
ENSG00000113615.13	SEC24A	1616.63	1992.99	1778.57	1555.86	1680.57	732.677	1661.22	1420.02	1554.82	-0.277495	0.241058	-1.15116	0.249668	0.994131
ENSG00000158773.14	USF1	627.991	618.659	616.464	650.032	611.031	1121.71	639.566	614.288	687.468	0.211769	0.222177	0.953154	0.340512	0.994131
ENSG00000163932.15	PRKCD	755.383	597.581	699.258	508.841	483.296	840.309	593.751	478.606	619.628	-0.0828456	0.225405	-0.367541	0.713215	0.994131
ENSG00000138207.14	RBP4	60.1077	57.9664	45.8857	46.7583	45.7558	50.5742	19.2419	26.9506	44.1551	-0.428653	0.275255	-1.55729	0.119401	0.994131
ENSG00000165633.13	VSTM4	968.003	798.882	801.004	712.377	1063.82	1134.68	978.591	857.773	914.391	0.272481	0.177065	1.53887	0.123836	0.994131
ENSG00000198521.12	ZNF43	327.452	247.674	172.57	167.78	227.826	62.2451	218.992	266.718	211.407	-0.16126	0.294156	-0.548212	0.583547	0.994131
ENSG00000138658.15	ZGRF1	184.809	236.081	145.637	94.4335	203.995	20.7484	177.759	126.389	148.731	-0.181024	0.312786	-0.578748	0.562759	0.994131
ENSG00000141401.12	IMPA2	562.5	428.951	347.135	355.73	491.875	850.683	488.379	468.383	499.205	0.361861	0.240246	1.50621	0.132013	0.994131
ENSG00000213079.9	SCAF8	1226.38	1287.91	1088.29	1163.46	1143.9	680.806	1159.1	1264.82	1126.83	-0.143837	0.21114	-0.681244	0.495717	0.994131
ENSG00000129988.6	LBP	8734.46	2470.42	805.992	1609.95	701.589	6884.57	3097.04	1279.69	3197.96	-0.0568398	0.290373	-0.195747	0.844808	0.994131
ENSG00000223930.7	AC117453.1	0.89713	2.10787	5.98509	2.75049	1.90649	0	0.916283	0.929331	1.93659	-0.342605	0.265807	-1.28892	0.197425	0.994131
ENSG00000095564.14	BTAF1	1414.77	1603.03	1260.86	1413.75	1608.13	466.838	1543.94	1747.14	1382.31	-0.062325	0.278455	-0.223824	0.822894	0.994131
ENSG00000198948.12	MFAP3L	83.4331	90.6383	152.62	100.851	226.873	46.6838	201.582	72.4878	121.896	0.225264	0.305627	0.737057	0.461088	0.994131
ENSG00000227063.5	RPL41P1	201.854	190.762	179.553	198.952	168.725	272.322	199.75	177.502	198.678	0.0717744	0.203732	0.352297	0.724615	0.994131
ENSG00000163444.12	TMEM183A	627.991	618.659	623.447	650.949	591.013	944.051	589.17	515.779	645.132	0.0566078	0.211526	0.267616	0.788995	0.994131
ENSG00000114166.8	KAT2B	648.625	571.232	613.472	536.346	586.247	175.064	629.487	683.988	555.557	-0.139139	0.280332	-0.496334	0.619658	0.994131
ENSG00000163681.16	SLMAP	1314.3	1248.91	1122.2	1122.2	1350.75	335.864	1204.91	1177.46	1109.58	-0.174431	0.281471	-0.619711	0.535448	0.994131
ENSG00000256124.6	LINC01152	18.8397	14.7551	21.9453	11.002	15.2519	11.671	20.1582	30.6679	18.0364	0.156581	0.300196	0.521595	0.601952	0.994131
ENSG00000112419.14	PHACTR2	1037.98	970.673	1011.48	753.634	1261.14	225.638	867.72	1074.31	900.322	-0.0928108	0.296019	-0.313529	0.753879	0.994131
ENSG00000102384.13	CENPI	209.928	299.317	286.287	226.457	246.891	128.381	209.829	105.014	214.013	-0.446498	0.256565	-1.74029	0.081808	0.994131
ENSG00000051825.15	MPHOSPH9	595.694	665.032	451.874	373.15	558.602	114.116	481.965	499.051	467.436	-0.224405	0.296297	-0.757367	0.44883	0.994131
ENSG00000123933.17	MXD4	2490.43	2472.53	3303.77	2838.51	3068.5	5844.56	2587.58	3221.99	3228.48	0.332652	0.243525	1.36599	0.171942	0.994131
ENSG00000114790.13	ARHGEF26	56.5192	37.9416	36.9081	40.3405	80.0727	27.2322	32.0699	92.0038	50.386	0.290604	0.297314	0.977433	0.328355	0.994131
ENSG00000126777.18	KTN1	5176.44	5606.93	3301.77	3224.49	6622.2	945.348	6826.31	6327.82	4753.91	0.157931	0.308261	0.512328	0.608421	0.994131
ENSG00000234614.1	C2CD4D-AS1	8.9713	5.26967	18.9528	10.0851	9.53247	19.4516	32.0699	3.71733	13.5063	0.269158	0.31505	0.854335	0.392919	0.994131
ENSG00000280219.1	AC093908.1	70.8733	62.1821	45.8857	46.7583	40.0363	7.78064	58.6421	37.1733	46.1665	-0.404396	0.304551	-1.32784	0.18423	0.994131
ENSG00000041880.14	PARP3	1423.74	1279.48	1083.3	1312.9	1214.44	2217.48	1433.98	1572.43	1442.22	0.292062	0.212463	1.37465	0.16924	0.994131
ENSG00000204991.11	SPIRE2	78.0503	32.672	24.9379	44.9247	47.6623	92.0709	46.7304	113.378	60.0534	0.47791	0.299398	1.59624	0.110436	0.994131
ENSG00000090376.11	IRAK3	425.24	456.353	339.155	267.714	180.164	95.9612	438.9	339.206	317.837	-0.335857	0.295141	-1.13796	0.255139	0.994131
ENSG00000145794.17	MEGF10	168.66	168.629	107.732	72.4296	142.987	33.7161	76.9678	100.368	108.936	-0.361786	0.297719	-1.21519	0.224293	0.994131
ENSG00000054598.9	FOXC1	4923.45	3199.74	2363.11	3693.91	2334.5	4062.79	2958.68	3491.5	3378.46	-0.117381	0.240887	-0.487285	0.626057	0.994131
ENSG00000198816.7	ZNF358	806.52	606.012	730.181	718.795	691.104	1506.85	814.576	775.992	831.254	0.331471	0.242074	1.36929	0.170908	0.994131
ENSG00000050426.16	LETMD1	850.479	799.936	711.228	914.079	710.169	994.625	756.85	1201.62	867.374	0.140866	0.208883	0.674374	0.500074	0.994131
ENSG00000204634.12	TBC1D8	196.471	219.218	356.113	155.861	364.14	204.89	336.276	267.647	262.577	0.269137	0.256881	1.04771	0.294772	0.994131
ENSG00000068305.17	MEF2A	1332.24	1669.43	2634.44	1345.91	3963.6	492.774	2135.86	1875.39	1931.2	0.169302	0.308313	0.549124	0.58292	0.994131
ENSG00000204498.11	NFKBIL1	310.407	295.101	327.185	319.057	327.917	609.483	328.946	363.368	360.183	0.321825	0.224882	1.43108	0.152406	0.994131
ENSG00000164930.12	FZD6	306.818	357.284	338.158	329.142	864.595	229.529	588.254	259.283	409.133	0.380808	0.289774	1.31415	0.188794	0.994131
ENSG00000079156.17	OSBPL6	127.392	102.232	153.617	113.687	179.21	98.5548	201.582	128.248	138.065	0.239806	0.244114	0.982352	0.325927	0.994131
ENSG00000154153.13	RETREG1	50.2393	50.5888	28.9279	27.5049	30.5039	6.48387	52.2281	28.8093	34.4108	-0.238033	0.310158	-0.767457	0.44281	0.994131
ENSG00000089682.16	RBM41	290.67	263.483	197.508	184.283	308.852	66.1354	331.695	383.814	253.305	0.145636	0.300196	0.485136	0.62758	0.994131
ENSG00000256061.7	DNAAF4	19.7369	22.1326	9.97515	13.7524	14.2987	6.48387	17.4094	7.43465	13.903	-0.305318	0.308784	-0.988777	0.322772	0.994131
ENSG00000260653.6	AC237221.1	19.7369	82.2069	12.9677	11.9188	13.3454	25.9355	40.3165	2.78799	26.1519	-0.245515	0.309032	-0.794464	0.426925	0.994131
ENSG00000111602.12	TIMELESS	758.075	838.931	961.604	668.369	816.932	1680.62	857.641	488.828	883.875	0.188689	0.273558	0.689756	0.490348	0.994131
ENSG00000102760.13	RGCC	2.69139	2.10787	4.98757	5.50098	43.8493	0	18.3257	9.29331	10.8445	0.686824	0.296881	2.31346	0.0206971	0.994131
ENSG00000278845.5	MRPL45	906.998	752.509	840.905	897.576	807.4	766.393	930.944	1050.14	869.109	0.0601076	0.173936	0.345574	0.729663	0.994131
ENSG00000176208.9	ATAD5	135.467	145.443	71.8211	46.7583	145.847	28.529	130.112	55.7599	94.9671	-0.0848187	0.311292	-0.272473	0.785258	0.994131
ENSG00000175264.8	CHST1	131.878	229.758	245.389	198.952	264.049	221.748	246.48	157.986	212.03	0.119906	0.237158	0.505596	0.61314	0.994131
ENSG00000198612.11	COPS8	1699.16	2096.28	1983.06	2035.36	2424.11	1374.58	2991.66	1821.49	2053.21	0.118178	0.231327	0.510869	0.609443	0.994131
ENSG00000162722.9	TRIM58	2.69139	2.10787	18.9528	2.75049	34.3169	5.18709	4.58142	4.64666	9.40432	0.274995	0.292841	0.939061	0.347699	0.994131
ENSG00000186615.11	KTN1-AS1	53.8278	60.0742	35.9105	88.9325	63.8675	51.8709	80.6329	74.3465	63.6829	0.142533	0.263746	0.540417	0.588909	0.994131
ENSG00000064933.18	PMS1	535.587	571.232	310.227	305.304	476.623	125.787	514.951	458.16	412.234	-0.0866183	0.294377	-0.294242	0.768573	0.994131
ENSG00000147465.12	STAR	10.7656	14.7551	5.98509	10.0851	18.1117	18.1548	14.6605	34.3853	15.8629	0.652663	0.305148	2.13884	0.0324485	0.994131
ENSG00000124226.11	RNF114	1595.1	1415.43	1502.26	1550.36	1589.06	1941.27	1682.3	1592.87	1608.58	0.156111	0.150103	1.04002	0.298329	0.994131
ENSG00000267325.2	LINC01415	2.69139	1.05393	5.98509	4.58415	3.81299	3.89032	0.916283	3.71733	3.33143	-0.0786713	0.298187	-0.263832	0.79191	0.994131
ENSG00000163617.11	CCDC191	124.701	147.551	106.734	136.608	156.332	33.7161	162.182	201.665	133.686	0.0709612	0.298696	0.23757	0.812215	0.994131
ENSG00000198155.5	ZNF876P	34.0909	44.2652	41.8956	39.4237	28.5974	12.9677	36.6513	39.9612	34.7316	-0.306577	0.277989	-1.10284	0.270098	0.994131
ENSG00000100722.20	ZC3H14	1504.49	1565.09	1533.18	1526.52	1605.27	505.741	1639.23	1630.98	1438.81	-0.141709	0.270995	-0.522922	0.601029	0.994131
ENSG00000064692.19	SNCAIP	170.455	63.236	34.913	104.519	63.8675	60.9483	151.187	256.495	113.203	0.285328	0.313787	0.909302	0.363191	0.994131
ENSG00000261997.1	AC007336.1	3.58852	4.21574	2.99254	3.66732	30.5039	0	8.24655	8.36398	7.69732	0.555618	0.298468	1.86156	0.0626645	0.994131
ENSG00000010270.13	STARD3NL	1418.36	1203.59	1068.34	1311.07	1139.13	1069.84	1270.88	1146.8	1203.5	-0.104155	0.163277	-0.637903	0.523537	0.994131
ENSG00000168679.18	SLC16A4	1590.61	1798.01	2183.56	1779.57	1282.12	710.632	1937.94	2164.41	1680.86	-0.207686	0.266076	-0.780551	0.435067	0.994131
ENSG00000162616.9	DNAJB4	915.072	1103.47	1226.94	1038.77	1167.73	213.968	813.659	1117.06	949.583	-0.249163	0.296359	-0.840747	0.400489	0.994131
ENSG00000249937.8	LINC02223	33.1938	18.9708	13.9652	24.7544	16.2052	10.3742	33.9025	17.6573	21.1279	-0.132176	0.304188	-0.43452	0.663911	0.994131
ENSG00000129810.15	SGO1	95.9929	125.418	141.647	98.1008	130.595	47.9806	102.624	62.2652	100.578	-0.317623	0.270636	-1.17362	0.240548	0.994131
ENSG00000149636.15	DSN1	422.548	505.888	470.827	416.241	466.137	311.226	429.737	329.913	419.065	-0.213131	0.194888	-1.09361	0.274128	0.994131
ENSG00000146463.12	ZMYM4	2286.78	2375.57	1855.38	2114.21	2167.68	614.67	2350.27	2588.19	2044.09	-0.115177	0.284455	-0.404903	0.685549	0.994131
ENSG00000092470.12	WDR76	357.955	442.652	370.078	343.811	346.982	341.051	334.443	148.693	335.708	-0.301195	0.247327	-1.2178	0.2233	0.994131
ENSG00000183763.9	TRAIP	90.6101	94.8541	103.742	77.0137	91.5117	211.374	82.4655	63.1945	101.846	0.20584	0.283427	0.726253	0.467684	0.994131
ENSG00000123388.4	HOXC11	153.409	143.335	157.607	150.36	153.473	242.497	82.4655	45.5372	141.085	-0.140274	0.29827	-0.470292	0.638147	0.994131
ENSG00000169515.8	CCDC8	300.538	289.832	479.805	363.065	364.14	656.167	708.287	304.821	433.332	0.390334	0.26391	1.47904	0.13913	0.994131
ENSG00000156876.10	SASS6	113.936	135.958	91.7714	66.9286	122.969	24.6387	104.456	78.0638	92.3401	-0.199837	0.298626	-0.669187	0.503376	0.994131
ENSG00000132680.11	KHDC4	841.508	945.379	1029.43	1079.11	883.659	763.799	809.994	859.631	901.564	-0.21558	0.159428	-1.3522	0.17631	0.994131
ENSG00000012983.11	MAP4K5	2375.6	2650.64	2247.4	1967.52	2967.46	619.858	2375.92	1959.03	2145.43	-0.156152	0.288334	-0.541568	0.588116	0.994131
ENSG00000159147.18	DONSON	417.165	409.98	404.991	394.237	395.597	254.167	398.583	325.266	374.998	-0.216627	0.191939	-1.12862	0.259057	0.994131
ENSG00000124795.17	DEK	3375	3258.76	2420.97	2485.53	3627.1	754.722	3092.46	2867.92	2735.31	-0.109429	0.291309	-0.375645	0.707181	0.994131
ENSG00000197168.13	NEK5	3.58852	2.10787	2.99254	5.50098	1.90649	1.29677	0	1.85866	2.40648	-0.400052	0.283726	-1.40999	0.158542	0.994131
ENSG00000121152.10	NCAPH	332.835	375.2	428.931	333.726	379.392	516.116	328.029	164.492	357.34	-0.0659274	0.263402	-0.250292	0.802361	0.994131
ENSG00000153162.9	BMP6	51.1364	65.3439	145.637	68.7622	224.966	68.729	179.591	29.7386	104.238	0.331437	0.314336	1.0544	0.291699	0.994131
ENSG00000157150.5	TIMP4	99.5814	105.393	75.8111	68.7622	40.9896	178.955	120.033	123.601	101.641	0.282116	0.289857	0.973291	0.330409	0.994131
ENSG00000089041.17	P2RX7	36.7823	91.6923	75.8111	79.7642	53.3818	57.058	65.9724	86.4278	68.3612	-0.0820888	0.267294	-0.30711	0.75876	0.994131
ENSG00000129484.13	PARP2	428.828	399.441	418.956	379.568	474.717	376.064	400.416	286.234	395.528	-0.0728275	0.194512	-0.374412	0.708098	0.994131
ENSG00000185942.11	NKAIN3	6.27991	4.21574	5.98509	3.66732	0	1.29677	8.24655	1.85866	3.94375	-0.2413	0.29131	-0.82833	0.407484	0.994131
ENSG00000066777.9	ARFGEF1	1720.69	1839.12	1374.58	1384.41	1690.11	379.954	1651.14	1780.6	1477.58	-0.137355	0.292313	-0.469891	0.638433	0.994131
ENSG00000168944.16	CEP120	645.934	543.83	512.723	448.33	576.714	119.303	566.263	567.821	497.615	-0.157462	0.294781	-0.534166	0.593227	0.994131
ENSG00000068976.14	PYGM	97.7872	55.8585	55.8608	76.0969	34.3169	208.78	107.205	105.944	92.7312	0.426103	0.30376	1.40276	0.160687	0.994131
ENSG00000151474.23	FRMD4A	1748.51	1896.03	1611.98	1912.51	1066.68	1620.97	1195.75	2115.16	1645.95	-0.219216	0.224154	-0.97797	0.328089	0.994131
ENSG00000160801.14	PTH1R	21.5311	3.1618	17.9553	8.25147	6.67272	18.1548	4.58142	5.57599	10.7356	-0.258877	0.314213	-0.823892	0.410001	0.994131
ENSG00000101425.14	BPI	18.8397	16.8629	3.99006	3.66732	4.76623	20.7484	7.33027	19.516	11.9651	0.114357	0.313377	0.364919	0.715172	0.994131
ENSG00000122482.21	ZNF644	979.666	997.021	692.275	600.524	864.595	147.832	894.292	857.773	754.247	-0.15354	0.303816	-0.50537	0.613299	0.994131
ENSG00000170759.11	KIF5B	7866.03	8002.52	6224.49	5217.68	7479.17	1348.64	5915.52	5194.96	5906.13	-0.30516	0.296347	-1.02974	0.303133	0.994131
ENSG00000148344.11	PTGES	4752.99	4394.9	5231.97	3496.79	3451.7	7605.57	6027.31	3685.73	4830.87	0.17453	0.249339	0.699973	0.483944	0.994131
ENSG00000100578.17	KIAA0586	639.654	676.626	442.897	461.165	616.75	160.8	506.705	503.698	501.037	-0.225135	0.282465	-0.797036	0.42543	0.994131
ENSG00000114850.6	SSR3	4713.52	6024.29	7163.15	5434.97	6529.74	3933.11	5125.69	4939.4	5482.98	-0.161847	0.208392	-0.776651	0.437365	0.994131
ENSG00000104147.9	OIP5	78.0503	62.1821	78.8037	69.6791	68.6337	90.7741	60.4747	26.0213	66.8274	-0.177223	0.276972	-0.639861	0.522263	0.994131
ENSG00000039139.9	DNAH5	17.9426	10.5393	19.9503	22.0039	22.8779	6.48387	19.2419	15.7986	16.8548	-0.0724142	0.303818	-0.238347	0.811612	0.994131
ENSG00000183682.8	BMP8A	12.5598	33.7259	9.97515	11.002	55.2883	20.7484	3.66513	5.57599	19.0676	0.135779	0.30861	0.439969	0.659959	0.994131
ENSG00000166265.13	CYYR1	4.48565	11.5933	7.98012	6.41781	7.62597	0	15.5768	27.8799	10.1949	0.287406	0.30593	0.939452	0.347499	0.994131
ENSG00000134697.13	GNL2	1508.08	1585.12	1647.89	1348.66	1501.36	449.98	1597.08	1223.93	1357.76	-0.262818	0.27399	-0.959226	0.337445	0.994131
ENSG00000280128.1	AL662795.2	249.402	380.47	238.406	210.871	378.439	55.7612	320.699	461.878	286.991	0.105999	0.308549	0.343539	0.731193	0.994131
ENSG00000163576.18	EFHB	41.268	22.1326	4.98757	44.9247	38.1299	10.3742	47.6467	80.8518	36.2894	0.306345	0.315365	0.971398	0.33135	0.994131
ENSG00000142731.11	PLK4	303.23	413.142	305.24	289.718	360.327	88.1806	280.383	149.622	273.73	-0.404802	0.288441	-1.40342	0.160493	0.994131
ENSG00000062370.16	ZNF112	182.117	165.468	134.665	169.613	164.912	51.8709	167.68	203.524	154.981	-0.105802	0.280543	-0.377134	0.706074	0.994131
ENSG00000180304.14	OAZ2	2051.74	1930.81	2153.63	2083.04	2168.64	3502.58	2122.11	2110.51	2265.38	0.236278	0.205339	1.15067	0.249867	0.994131
ENSG00000237491.10	LINC01409	16.1483	32.672	8.97763	21.0871	27.6441	7.78064	15.5768	17.6573	18.443	-0.108136	0.310709	-0.34803	0.727818	0.994131
ENSG00000182749.5	PAQR7	659.39	693.489	724.196	845.317	487.109	1384.95	689.961	769.486	781.738	0.14787	0.258768	0.571438	0.567703	0.994131
ENSG00000095587.9	TLL2	41.268	18.9708	40.8981	21.0871	14.2987	33.7161	20.1582	8.36398	24.8451	-0.426704	0.307321	-1.38846	0.164997	0.994131
ENSG00000138160.6	KIF11	1196.77	1269.99	935.669	771.054	979.937	252.871	926.362	595.701	866.045	-0.425736	0.286093	-1.48811	0.136723	0.994131
ENSG00000248487.9	ABHD14A	169.558	153.874	146.635	107.269	154.426	341.051	185.089	205.382	182.911	0.493733	0.250863	1.96813	0.0490528	0.994131
ENSG00000152520.14	PAN3	681.819	738.808	676.315	676.62	754.971	256.761	748.603	862.419	674.54	-0.0606558	0.268974	-0.225508	0.821584	0.994131
ENSG00000161544.10	CYGB	3612.74	4362.23	5772.62	3448.2	3395.46	6190.8	4403.66	4352.99	4442.34	0.0783845	0.230214	0.340486	0.733491	0.994131
ENSG00000158552.13	ZFAND2B	499.701	471.108	581.551	507.924	607.218	885.696	497.542	511.132	570.234	0.240813	0.215984	1.11496	0.264868	0.994131
ENSG00000137834.15	SMAD6	2538.88	2031.98	3010.5	2280.16	2133.37	2956.64	2065.3	2148.61	2395.68	-0.074967	0.198249	-0.378145	0.705323	0.994131
ENSG00000214367.8	HAUS3	296.95	344.636	253.369	282.384	336.496	77.8064	306.955	290.881	273.685	-0.152932	0.286974	-0.532913	0.594094	0.994131
ENSG00000197044.11	ZNF441	308.613	198.14	141.647	158.612	202.088	28.529	197.001	206.311	180.118	-0.206699	0.309698	-0.667421	0.504503	0.994131
ENSG00000068878.15	PSME4	1699.16	2141.59	2032.93	1807.07	2267.77	879.212	2135.86	1700.68	1833.04	-0.110255	0.2499	-0.441196	0.659071	0.994131
ENSG00000100802.15	C14orf93	150.718	135.958	132.669	125.606	111.53	181.548	142.94	193.301	146.784	0.177357	0.217327	0.816081	0.414454	0.994131
ENSG00000185684.15	EP400P1	254.785	397.333	284.292	305.304	480.436	274.916	430.653	399.613	353.416	0.30357	0.22207	1.367	0.171625	0.994131
ENSG00000025708.14	TYMP	396.531	190.762	164.59	171.447	149.66	442.2	312.453	135.682	245.416	0.111931	0.299012	0.374335	0.708155	0.994131
ENSG00000143970.17	ASXL2	1454.25	1635.71	1390.54	1405.5	1733	689.883	1435.82	1718.33	1432.88	-0.0625068	0.248139	-0.251902	0.801117	0.994131
ENSG00000225498.1	AC002064.1	30.5024	42.1574	4.98757	6.41781	3.81299	3.89032	13.7442	5.57599	13.8861	-0.644398	0.310443	-2.07573	0.0379185	0.994131
ENSG00000130150.12	MOSPD2	612.74	534.345	442.897	396.07	553.836	98.5548	494.793	486.04	452.409	-0.185726	0.29894	-0.621283	0.534414	0.994131
ENSG00000164327.13	RICTOR	865.73	967.511	815.967	693.123	908.444	163.393	1024.4	1046.43	810.625	-0.0567174	0.302566	-0.187455	0.851304	0.994131
ENSG00000203950.6	RTL8A	880.085	970.673	1121.21	1037.85	903.678	1667.65	1129.78	1058.51	1096.18	0.214037	0.213811	1.00106	0.3168	0.994131
ENSG00000145715.15	RASA1	2337.92	2926.78	2295.28	2579.04	3629.01	805.296	2132.19	2356.78	2382.79	-0.132582	0.283402	-0.467821	0.639912	0.994131
ENSG00000189233.12	NUGGC	8.07417	4.21574	1.99503	3.66732	2.85974	5.18709	2.74885	4.64666	4.17432	-0.0972293	0.309054	-0.314603	0.753063	0.994131
ENSG00000068796.18	KIF2A	1346.59	1559.82	1129.19	1151.54	1397.46	333.271	1367.1	1220.21	1188.15	-0.186827	0.287235	-0.650431	0.515414	0.994131
ENSG00000169635.10	HIC2	130.084	119.094	178.555	130.19	122.969	208.78	144.773	106.873	142.665	0.0494121	0.239529	0.206289	0.836565	0.994131
ENSG00000163629.13	PTPN13	2393.54	2464.1	1639.91	2046.36	4115.16	617.264	2961.43	3516.59	2469.3	0.252238	0.302465	0.833942	0.404314	0.994131
ENSG00000111731.12	C2CD5	974.283	953.81	772.076	975.507	841.717	210.077	884.213	1049.21	832.612	-0.207529	0.29127	-0.712498	0.476157	0.994131
ENSG00000285799.1	AL645929.2	7.17704	7.37754	18.9528	11.9188	3.81299	6.48387	6.41398	9.29331	8.92879	-0.425083	0.315049	-1.34926	0.177253	0.994131
ENSG00000066455.13	GOLGA5	1857.06	1938.18	1797.52	1758.48	2074.26	676.916	1898.54	1805.69	1725.83	-0.145428	0.26267	-0.553652	0.579817	0.994131
ENSG00000118997.14	DNAH7	19.7369	27.4023	15.9602	15.5861	37.1766	7.78064	33.9025	43.6786	25.153	0.40214	0.307401	1.30819	0.190807	0.994131
ENSG00000173992.9	CCS	1177.93	885.304	709.233	1105.7	825.511	1541.86	1067.47	1633.76	1118.35	0.316144	0.242895	1.30157	0.193064	0.994131
ENSG00000042062.13	RIPOR3	248.505	318.288	326.187	239.293	33.3636	160.8	110.87	355.934	224.155	-0.44708	0.311984	-1.43302	0.151852	0.994131
ENSG00000175073.8	VCPIP1	714.115	720.891	649.382	637.197	789.288	167.284	706.454	791.79	647.05	-0.102409	0.291477	-0.351343	0.725331	0.994131
ENSG00000274825.1	AL023803.2	0.89713	2.10787	2.99254	0.91683	3.81299	3.89032	2.74885	0.929331	2.28698	0.195722	0.282456	0.69293	0.488354	0.994131
ENSG00000103995.14	CEP152	248.505	290.886	253.369	135.691	218.293	35.0129	277.634	240.697	212.511	-0.158998	0.309222	-0.514189	0.60712	0.994131
ENSG00000141367.12	CLTC	19746.7	22206.4	21390.7	21528.1	22953.2	9048.88	21227.5	20325.4	19803.4	-0.167891	0.246059	-0.682319	0.495037	0.994131
ENSG00000170458.14	CD14	96.89	63.236	66.8335	75.18	81.0259	121.897	47.6467	97.5798	81.2861	0.152989	0.2634	0.580826	0.561358	0.994131
ENSG00000154839.10	SKA1	233.254	204.463	236.411	181.532	203.995	193.219	153.019	87.3571	186.656	-0.3464	0.246583	-1.40481	0.160079	0.994131
ENSG00000182916.8	TCEAL7	61.0048	69.5596	103.742	144.859	227.826	111.522	157.601	43.6786	114.974	0.32369	0.304477	1.0631	0.287736	0.994131
ENSG00000151967.18	SCHIP1	34.0909	61.1282	38.9031	46.7583	96.2779	33.7161	51.3119	42.7492	50.6169	0.226008	0.285193	0.792476	0.428083	0.994131
ENSG00000129128.13	SPCS3	3487.14	3117.54	3101.27	3181.4	4108.49	1334.38	3200.58	2948.77	3059.95	-0.120265	0.258028	-0.466094	0.641148	0.994131
ENSG00000287225.1	Z84468.2	3.58852	1.05393	11.9702	3.66732	2.85974	0	1.83257	0.929331	3.2377	-0.461548	0.281486	-1.63968	0.101071	0.994131
ENSG00000168297.16	PXK	2201.56	2915.18	2040.91	2515.78	2569.95	1046.5	2427.23	3094.67	2351.47	-0.0638436	0.261327	-0.244305	0.806995	0.994131
ENSG00000151458.12	ANKRD50	2397.13	2349.22	1665.85	2065.62	2104.77	491.477	2426.32	2681.12	2022.69	-0.0925611	0.296642	-0.31203	0.755018	0.994131
ENSG00000214357.9	NEURL1B	306.818	181.277	278.307	196.202	161.099	370.877	178.675	89.2158	220.309	-0.188171	0.290672	-0.647366	0.517395	0.994131
ENSG00000144824.21	PHLDB2	2548.75	2537.87	1607	1938.18	1875.04	721.006	1801.41	1847.51	1859.59	-0.361775	0.263519	-1.37286	0.169796	0.994131
ENSG00000180879.14	SSR4	2754.19	2322.87	2410	2410.35	2272.54	5293.43	2467.55	2492.47	2802.92	0.272794	0.250877	1.08736	0.276876	0.994131
ENSG00000223551.1	TMSB4XP4	129.187	80.099	105.737	143.942	77.213	168.581	121.866	231.404	132.253	0.283783	0.276308	1.02706	0.304395	0.994131
ENSG00000118193.12	KIF14	365.132	458.461	250.376	171.447	356.514	54.4645	286.797	180.29	265.435	-0.304296	0.308567	-0.986159	0.324055	0.994131
ENSG00000184371.14	CSF1	4940.49	3402.1	3384.57	3492.2	3295.37	5919.77	3273.88	4324.18	4004.07	0.120957	0.229692	0.526605	0.598468	0.994131
ENSG00000131746.13	TNS4	8.9713	20.0248	13.9652	12.8356	13.3454	33.7161	22.9071	8.36398	16.7662	0.280629	0.310678	0.903279	0.366378	0.994131
ENSG00000141101.13	NOB1	840.611	998.076	887.788	922.331	1042.85	1610.59	1088.54	1211.85	1075.33	0.396261	0.189783	2.08797	0.0368008	0.994131
ENSG00000167081.18	PBX3	566.089	546.992	612.474	543.68	739.719	433.122	585.505	662.613	586.274	0.0841786	0.197914	0.425329	0.670597	0.994131
ENSG00000005801.18	ZNF195	357.058	386.794	298.257	292.469	318.384	88.1806	341.774	341.994	303.114	-0.207856	0.284096	-0.731639	0.464389	0.994131
ENSG00000158402.20	CDC25C	81.6388	111.717	128.679	92.5998	110.577	146.535	68.7212	44.6079	98.1345	-0.122063	0.280949	-0.434468	0.663949	0.994131
ENSG00000177283.7	FZD8	1362.74	847.363	921.704	1195.55	937.995	1514.63	1523.78	1517.6	1227.67	0.293188	0.224103	1.30827	0.19078	0.994131
ENSG00000185033.14	SEMA4B	435.108	363.607	304.242	418.074	379.392	730.083	592.835	347.57	446.364	0.350122	0.244596	1.43143	0.152307	0.994131
ENSG00000198963.11	RORB	49.3421	110.663	61.8459	35.7564	115.343	35.0129	305.122	94.7918	100.985	0.593991	0.314582	1.88819	0.0590005	0.994131
ENSG00000147874.11	HAUS6	634.271	596.527	504.743	504.256	614.844	114.116	547.937	518.567	504.408	-0.215053	0.295407	-0.727988	0.466621	0.994131
ENSG00000169607.13	CKAP2L	573.266	629.199	475.815	353.896	520.473	115.413	443.481	222.11	416.707	-0.432637	0.295831	-1.46245	0.143619	0.994131
ENSG00000088325.16	TPX2	2326.26	2495.72	3029.45	2166.47	1945.58	2797.14	1788.59	1661.64	2276.35	-0.253385	0.210802	-1.20201	0.229361	0.994131
ENSG00000158156.8	XKR8	429.725	536.452	553.621	489.587	633.909	768.986	600.165	462.807	559.407	0.261313	0.199744	1.30824	0.190792	0.994131
ENSG00000064300.9	NGFR	62.7991	115.933	42.8931	85.2652	217.34	55.7612	124.615	129.177	104.223	0.524031	0.297083	1.76392	0.0777451	0.994131
ENSG00000108001.14	EBF3	2651.92	2891.99	2785.06	2727.57	2427.92	1527.6	2725.03	2942.26	2584.92	-0.174049	0.21221	-0.820174	0.412117	0.994131
ENSG00000145425.10	RPS3A	3517.65	3209.23	3183.07	3345.51	3014.16	4878.46	3367.34	4019.36	3566.85	0.184244	0.189594	0.971779	0.331161	0.994131
ENSG00000178295.15	GEN1	457.536	518.535	365.09	323.641	426.101	79.1032	367.43	291.81	353.656	-0.344986	0.296614	-1.16308	0.244796	0.994131
ENSG00000162063.13	CCNF	368.72	394.171	452.872	353.896	326.01	1067.24	289.546	162.633	426.887	0.142877	0.307132	0.465199	0.641789	0.994131
ENSG00000183520.12	UTP11	749.104	881.089	769.084	695.874	830.278	558.909	778.841	587.337	731.314	-0.149255	0.193791	-0.770182	0.441192	0.994131
ENSG00000120658.13	ENOX1	205.443	291.94	179.553	253.962	313.618	114.116	243.731	314.114	239.56	0.0650624	0.267482	0.24324	0.807819	0.994131
ENSG00000183722.9	LHFPL6	4988.94	5038.86	4015	3049.38	4087.52	2598.73	4045.39	4128.09	3993.99	-0.172486	0.222375	-0.775651	0.437955	0.994131
ENSG00000173531.15	MST1	99.5814	79.0451	66.8335	109.103	105.81	99.8515	92.5446	190.513	105.41	0.365352	0.257987	1.41617	0.156727	0.994131
ENSG00000111653.20	ING4	533.792	514.32	466.837	554.682	506.174	685.993	549.77	610.571	552.767	0.168952	0.17085	0.98889	0.322717	0.994131
ENSG00000166503.9	HDGFL3	1186.01	1216.24	1143.15	1146.95	1327.87	408.483	1241.56	974.869	1080.64	-0.18952	0.266576	-0.710942	0.47712	0.994131
ENSG00000010319.7	SEMA3G	4.48565	5.26967	8.97763	4.58415	1.90649	3.89032	4.58142	4.64666	4.79275	-0.27481	0.313502	-0.876582	0.380714	0.994131
ENSG00000187446.12	CHP1	2446.47	2555.79	2616.48	2466.27	2593.78	3243.23	2705.78	2778.7	2675.81	0.157015	0.147056	1.06772	0.285645	0.994131
ENSG00000135913.11	USP37	349.881	409.98	272.322	324.558	367	119.303	388.504	310.397	317.743	-0.144964	0.272849	-0.531299	0.595212	0.994131
ENSG00000136628.18	EPRS1	4552.04	5378.23	4561.64	3827.76	5187.57	1069.84	4527.35	4102.07	4150.81	-0.20773	0.290931	-0.714018	0.475216	0.994131
ENSG00000153064.12	BANK1	140.849	91.6923	69.826	98.1008	88.6519	19.4516	113.619	133.824	94.5019	-0.104281	0.306093	-0.340685	0.733341	0.994131
ENSG00000198265.12	HELZ	886.364	971.727	761.104	772.888	832.184	381.251	795.334	955.353	794.526	-0.1574	0.246128	-0.639504	0.522495	0.994131
ENSG00000230725.6	AL035252.2	0	2.10787	1.99503	8.25147	0.953246	1.29677	2.74885	1.85866	2.40149	-0.189318	0.26528	-0.713653	0.475442	0.994131
ENSG00000142556.19	ZNF614	252.991	296.155	201.498	230.124	225.919	57.058	312.453	281.587	232.223	-0.106611	0.296668	-0.359362	0.719324	0.994131
ENSG00000171522.6	PTGER4	819.977	450.03	233.418	269.548	214.481	293.071	251.978	284.375	352.11	-0.546612	0.285036	-1.9177	0.0551495	0.994131
ENSG00000005882.12	PDK2	1029.9	808.367	1177.07	934.25	967.545	1866.06	996	1130.07	1113.66	0.273984	0.233885	1.17145	0.241418	0.994131
ENSG00000131507.11	NDFIP1	2971.29	2527.33	2829.95	2435.1	2913.12	2305.66	2406.16	2490.61	2609.9	-0.0832465	0.160841	-0.517569	0.604759	0.994131
ENSG00000137414.6	FAM8A1	1439	1385.92	1479.31	1448.59	1405.09	422.748	1346.02	1630.98	1319.71	-0.191879	0.276977	-0.692761	0.488459	0.994131
ENSG00000181544.15	FANCB	78.0503	77.9911	54.8633	36.6732	53.3818	19.4516	62.3073	36.2439	52.3703	-0.361696	0.290793	-1.24383	0.213563	0.994131
ENSG00000116205.14	TCEANC2	349.881	374.147	359.105	392.403	311.712	278.806	304.206	333.63	337.986	-0.245584	0.157452	-1.55974	0.118821	0.994131
ENSG00000205084.11	TMEM231	370.515	315.126	294.267	312.639	424.195	575.767	399.5	328.054	377.508	0.364663	0.208127	1.75212	0.0797533	0.994131
ENSG00000105287.12	PRKD2	632.477	626.037	655.367	805.893	583.387	1343.46	683.547	669.119	749.91	0.217229	0.248646	0.873647	0.382311	0.994131
ENSG00000097007.19	ABL1	5559.51	6539.66	5566.13	5570.66	5686.11	11517.9	5867.88	4788.84	6387.09	0.211911	0.247936	0.854703	0.392715	0.994131
ENSG00000050438.17	SLC4A8	93.3015	133.85	205.488	154.944	196.369	204.89	172.261	165.421	165.816	0.274643	0.23655	1.16104	0.245627	0.994131
ENSG00000182481.9	KPNA2	2463.52	2848.78	2682.32	2295.74	2496.55	3554.45	2215.57	1263.89	2477.6	-0.0890513	0.25131	-0.354349	0.723078	0.994131
ENSG00000100813.14	ACIN1	4924.35	4969.3	4946.68	5356.12	4839.63	6522.77	5281.46	5086.23	5240.82	0.0981482	0.160011	0.613383	0.539623	0.994131
ENSG00000164920.9	OSR2	2074.16	1207.81	1934.18	1561.36	163.958	1792.14	596.5	1867.03	1399.64	-0.333754	0.314661	-1.06068	0.288837	0.994131
ENSG00000131711.15	MAP1B	14783.8	13246.9	14565.7	11907.8	11420.9	4558.16	10137.8	9911.32	11316.5	-0.486343	0.245478	-1.98121	0.0475683	0.994131
ENSG00000172382.10	PRSS27	13.457	9.48541	9.97515	15.5861	11.439	27.2322	22.9071	29.7386	17.4776	0.590808	0.299751	1.971	0.0487244	0.994131
ENSG00000182307.14	C8orf33	1150.12	747.239	825.942	779.305	815.979	1570.39	851.227	690.493	928.837	0.131818	0.251773	0.523562	0.600584	0.994131
ENSG00000152556.17	PFKM	2119.02	2073.09	1973.08	2173.8	2289.7	3005.92	2434.56	2724.8	2349.25	0.304472	0.156635	1.94383	0.0519161	0.994131
ENSG00000013810.19	TACC3	1052.33	1208.86	1254.87	962.671	1047.62	2631.15	853.976	497.192	1188.58	0.110925	0.298128	0.372071	0.70984	0.994131
ENSG00000182831.12	C16orf72	1515.25	1536.64	1640.91	1469.68	1585.25	885.696	1528.36	1462.77	1453.07	-0.152293	0.206545	-0.737335	0.460919	0.994131
ENSG00000110888.17	CAPRIN2	683.613	689.273	988.537	818.729	925.602	290.477	919.948	799.225	764.426	-0.0861411	0.273231	-0.315268	0.752558	0.994131
ENSG00000136021.19	SCYL2	1857.96	2036.2	1758.62	1608.12	2177.22	386.438	1948.02	1721.12	1686.71	-0.147836	0.296432	-0.498718	0.617978	0.994131
ENSG00000278970.2	HEIH	269.139	230.811	285.289	295.219	270.722	531.677	271.22	320.619	309.337	0.30403	0.235488	1.29106	0.196683	0.994131
ENSG00000123992.19	DNPEP	967.106	866.334	841.903	884.741	970.405	1617.08	1039.07	999.031	1023.21	0.331766	0.204805	1.61991	0.105251	0.994131
ENSG00000223466.2	LINC01825	0	2.10787	2.99254	4.58415	2.85974	0	4.58142	6.50532	2.95388	0.139719	0.27315	0.511512	0.608993	0.994131
ENSG00000122778.10	KIAA1549	216.208	229.758	255.364	384.152	483.296	329.38	327.113	258.354	310.453	0.299398	0.242441	1.23493	0.216856	0.994131
ENSG00000157764.13	BRAF	859.451	807.313	671.327	720.628	865.548	306.038	744.938	876.359	731.45	-0.101573	0.261658	-0.388191	0.697875	0.994131
ENSG00000108312.15	UBTF	2892.35	2498.88	2576.58	2725.74	2464.14	4578.91	2581.17	2575.18	2861.62	0.162305	0.222004	0.731089	0.464725	0.994131
ENSG00000214826.5	DDX12P	24.2225	49.5349	47.8807	38.5069	44.8026	92.0709	29.3211	16.728	42.8834	0.110014	0.308631	0.356458	0.721497	0.994131
ENSG00000185658.13	BRWD1	996.711	1048.66	724.196	758.218	1269.72	191.922	1150.85	1262.96	925.406	0.085968	0.304621	0.282213	0.77778	0.994131
ENSG00000138709.19	LARP1B	284.39	347.798	332.172	286.051	357.467	107.632	318.867	283.446	289.728	-0.171671	0.269522	-0.636948	0.524159	0.994131
ENSG00000171320.15	ESCO2	197.369	224.488	162.595	145.776	185.883	60.9483	164.015	58.5479	149.953	-0.440916	0.290661	-1.51694	0.129281	0.994131
ENSG00000138738.10	PRDM5	340.012	375.2	279.304	321.807	417.522	140.052	380.257	554.811	351.121	0.134659	0.278443	0.483614	0.62866	0.994131
ENSG00000187535.14	IFT140	747.309	841.039	694.27	859.07	738.766	1438.12	793.501	995.314	888.424	0.28498	0.22531	1.26484	0.20593	0.994131
ENSG00000166924.9	NYAP1	35.8852	61.1282	73.8161	72.4296	122.016	76.5096	110.87	84.5691	79.6529	0.556732	0.254688	2.18594	0.0288202	0.994131
ENSG00000182325.11	FBXL6	183.912	160.198	170.575	166.863	203.042	333.271	182.34	151.481	193.96	0.287744	0.238997	1.20396	0.228604	0.994131
ENSG00000060749.15	QSER1	1723.39	1861.25	1320.71	1380.75	2006.58	390.329	1815.16	1703.46	1525.2	-0.0592012	0.29502	-0.200668	0.840958	0.994131
ENSG00000168918.14	INPP5D	17.0455	6.3236	4.98757	22.0039	12.3922	16.858	19.2419	10.2226	13.6344	0.114092	0.314089	0.363246	0.716421	0.994131
ENSG00000225067.4	RPL23AP2	95.0958	98.0159	65.836	105.435	78.1662	124.49	94.3772	115.237	97.0817	0.14635	0.230907	0.633802	0.52621	0.994131
ENSG00000137106.18	GRHPR	1808.61	1743.21	1949.14	1708.97	1642.44	3745.08	1695.12	1629.12	1990.21	0.217365	0.253735	0.856662	0.391632	0.994131
ENSG00000175216.15	CKAP5	3863.04	4049.21	3829.46	3829.6	3765.32	2147.46	3515.78	3004.53	3500.55	-0.288099	0.199159	-1.44658	0.148016	0.994131
ENSG00000253508.1	AC004080.2	0.89713	4.21574	1.99503	2.75049	8.57922	3.89032	3.66513	17.6573	5.45629	0.65211	0.306267	2.12922	0.0332362	0.994131
ENSG00000167912.6	AC090152.1	28.7082	33.7259	34.913	50.4256	47.6623	46.6838	47.6467	82.7105	46.5595	0.467795	0.265574	1.76145	0.0781623	0.994131
ENSG00000101236.17	RNF24	1750.3	1747.42	1677.82	1833.66	1817.84	2290.1	1636.48	1716.47	1808.76	0.0827154	0.16776	0.493059	0.621971	0.994131
ENSG00000108395.14	TRIM37	1112.44	1306.88	1105.25	1071.77	1193.46	500.554	1234.23	1078.95	1075.44	-0.160079	0.246656	-0.648996	0.516341	0.994131
ENSG00000078804.13	TP53INP2	1210.23	952.756	1324.7	892.075	874.127	1632.64	1236.98	1064.08	1148.45	0.113837	0.225648	0.50449	0.613917	0.994131
ENSG00000106052.13	TAX1BP1	3164.18	3012.14	2800.02	2706.48	3266.78	603	3258.3	3319.57	2766.31	-0.10702	0.298142	-0.358956	0.719628	0.994131
ENSG00000076382.17	SPAG5	620.814	715.621	775.069	594.106	607.218	837.716	490.212	290.881	616.454	-0.223277	0.257108	-0.868417	0.385166	0.994131
ENSG00000108064.11	TFAM	513.158	542.776	399.006	488.67	579.574	146.535	477.384	479.535	453.33	-0.150559	0.280435	-0.536877	0.591353	0.994131
ENSG00000188938.17	FAM120AOS	1160.89	962.242	1077.32	1143.29	1026.65	1034.83	972.177	1022.26	1049.96	-0.0937029	0.145577	-0.643667	0.519791	0.994131
ENSG00000164099.3	PRSS12	119.318	253.998	512.723	429.993	556.696	461.651	382.09	341.065	382.192	0.280851	0.29074	0.965987	0.334051	0.994131
ENSG00000267374.2	MIR924HG	24.2225	17.9169	12.9677	20.1703	15.2519	10.3742	25.6559	4.64666	16.4008	-0.245283	0.311635	-0.787082	0.431234	0.994131
ENSG00000184661.14	CDCA2	328.35	364.661	396.013	285.134	331.73	160.8	339.025	237.909	305.453	-0.296901	0.238881	-1.24288	0.213911	0.994131
ENSG00000171467.16	ZNF318	828.051	997.021	925.694	969.089	1126.74	762.503	1027.15	1045.5	960.218	0.0836127	0.180429	0.46341	0.64307	0.994131
ENSG00000260083.2	MIR762HG	22.4282	43.2113	36.9081	40.3405	29.5506	40.2	37.5676	68.7705	39.8721	0.223768	0.280165	0.7987	0.424464	0.994131
ENSG00000092931.11	MFSD11	612.74	563.855	575.566	494.171	685.384	695.07	558.016	508.344	586.643	0.11158	0.179939	0.620095	0.535195	0.994131
ENSG00000070540.13	WIPI1	2421.35	2380.84	2541.67	2124.3	2628.1	3043.53	2766.26	2784.28	2586.29	0.231423	0.144806	1.59816	0.110007	0.994131
ENSG00000048649.13	RSF1	1475.78	1540.85	1105.25	909.495	1512.8	202.297	1396.42	1540.83	1210.46	-0.0683928	0.308391	-0.221773	0.824491	0.994131
ENSG00000075539.15	FRYL	1220.1	1503.96	1124.2	1003.01	1380.3	360.503	1259.89	1073.38	1115.67	-0.182797	0.281179	-0.650109	0.515622	0.994131
ENSG00000204228.4	HSD17B8	16.1483	13.7011	13.9652	28.4217	29.5506	50.5742	16.4931	28.8093	24.7079	0.507945	0.300256	1.69171	0.0907019	0.994131
ENSG00000143776.18	CDC42BPA	2847.49	2897.26	2406.01	2143.55	2942.67	638.012	2581.17	2408.83	2358.12	-0.185121	0.289125	-0.640279	0.521991	0.994131
ENSG00000100297.16	MCM5	1214.71	1399.62	1207.99	1120.37	1237.31	3688.02	1051.89	600.348	1440.03	0.261047	0.304188	0.858179	0.390794	0.994131
ENSG00000075426.12	FOSL2	7562.81	7300.6	4513.75	5889.72	6316.21	12325.8	6677.87	5545.32	7016.51	0.230234	0.253685	0.907557	0.364112	0.994131
ENSG00000234883.6	MIR155HG	36.7823	28.4562	13.9652	53.1761	20.9714	11.671	26.5722	37.1733	28.596	-0.278591	0.306635	-0.908543	0.363591	0.994131
ENSG00000122376.11	SHLD2	480.862	528.021	384.043	369.482	471.857	93.3677	477.384	442.362	405.922	-0.164757	0.296799	-0.555113	0.578818	0.994131
ENSG00000107864.15	CPEB3	51.1364	63.236	65.836	52.2593	56.2415	12.9677	60.4747	59.4772	52.7036	-0.195648	0.293442	-0.666733	0.504943	0.994131
ENSG00000171291.8	ZNF439	111.244	119.094	160.6	190.701	153.473	40.2	139.275	154.269	133.607	-0.17626	0.289192	-0.609492	0.542198	0.994131
ENSG00000203876.10	ADD3-AS1	21.5311	32.672	57.8559	25.6712	27.6441	18.1548	42.149	33.4559	32.3918	-0.115127	0.294388	-0.391073	0.695743	0.994131
ENSG00000280099.1	AL603750.1	8.9713	4.21574	8.97763	8.25147	6.67272	5.18709	8.24655	6.50532	7.12848	-0.10152	0.314755	-0.322537	0.747046	0.994131
ENSG00000143951.16	WDPCP	158.792	134.904	139.652	115.521	134.408	68.729	157.601	124.53	129.267	-0.141148	0.243279	-0.580189	0.561787	0.994131
ENSG00000196998.19	WDR45	598.386	626.037	620.454	628.028	754.971	1282.51	787.087	762.981	757.557	0.468354	0.209294	2.23778	0.0252351	0.994131
ENSG00000255399.4	TBX5-AS1	0	1.05393	0.997515	3.66732	6.67272	5.18709	6.41398	5.57599	3.69607	0.663078	0.300537	2.20631	0.0273623	0.994131
ENSG00000188486.3	H2AX	861.245	816.799	917.714	755.468	861.735	2338.08	667.054	469.312	960.926	0.245456	0.298778	0.821536	0.411341	0.994131
ENSG00000178734.5	LMO7DN	25.1196	13.7011	45.8857	22.0039	34.3169	7.78064	10.9954	23.2333	22.8796	-0.266734	0.313117	-0.851868	0.394288	0.994131
ENSG00000154079.6	SDHAF4	162.381	115.933	127.682	135.691	122.016	180.251	132.861	154.269	141.385	0.102359	0.208426	0.491105	0.623352	0.994131
ENSG00000120688.9	WBP4	450.359	521.697	426.936	452.914	575.761	149.129	479.216	470.242	440.782	-0.106224	0.277661	-0.382566	0.702042	0.994131
ENSG00000103248.19	MTHFSD	287.082	343.582	343.145	413.49	310.758	494.071	344.522	372.662	363.664	0.115756	0.206647	0.560161	0.57537	0.994131
ENSG00000118922.17	KLF12	1705.44	2193.24	1600.01	1839.16	2674.81	647.09	2331.02	2624.43	1951.9	0.123855	0.286161	0.432818	0.665147	0.994131
ENSG00000129933.21	MAU2	1003.89	1060.26	1098.26	1136.87	999.956	1745.46	1039.98	1052.93	1142.2	0.147623	0.212001	0.696334	0.48622	0.994131
ENSG00000108852.14	MPP2	78.9474	53.7506	110.724	66.0118	88.6519	193.219	65.9724	50.1839	88.4327	0.237027	0.297962	0.795495	0.426325	0.994131
ENSG00000177054.14	ZDHHC13	407.297	456.353	396.013	404.322	459.465	283.993	462.723	403.33	409.187	-0.0407758	0.198574	-0.205343	0.837304	0.994131
ENSG00000196247.11	ZNF107	168.66	205.517	106.734	86.182	204.948	50.5742	175.01	239.768	154.674	0.158708	0.301299	0.526746	0.59837	0.994131
ENSG00000149503.13	INCENP	629.785	627.091	692.275	616.11	678.712	1073.73	549.77	407.976	659.431	0.0629209	0.249635	0.252052	0.801001	0.994131
ENSG00000177853.14	ZNF518A	534.689	509.05	312.222	305.304	487.109	70.0258	597.417	696.069	438.986	0.0905746	0.311866	0.290428	0.771489	0.994131
ENSG00000170265.12	ZNF282	767.943	714.567	756.116	791.224	700.636	1593.73	746.771	694.211	845.65	0.240728	0.252587	0.953051	0.340564	0.994131
ENSG00000089157.16	RPLP0	20212.3	20760.4	20349.3	20128.1	16979.2	37795.8	18940.5	24618	22472.9	0.22634	0.235556	0.960876	0.336615	0.994131
ENSG00000161016.17	RPL8	17929.1	17479.5	17104.4	18123	14464.6	42436.9	16653.5	18801.3	20374	0.295016	0.268612	1.0983	0.272074	0.994131
ENSG00000083635.8	NUFIP1	184.809	184.438	161.597	190.701	187.79	94.6644	185.089	197.018	173.263	-0.0958389	0.232861	-0.411572	0.680653	0.994131
ENSG00000133110.15	POSTN	3675.54	6944.37	6097.81	2853.17	5257.15	1884.21	2447.39	4902.22	4257.73	-0.303162	0.289508	-1.04716	0.295024	0.994131
ENSG00000007944.15	MYLIP	358.852	236.081	352.123	276.883	128.688	225.638	195.168	486.97	282.55	-0.170581	0.285928	-0.596586	0.550783	0.994131
ENSG00000093009.11	CDC45	210.826	246.62	230.426	200.786	233.545	500.554	163.098	81.7811	233.455	0.0886526	0.301802	0.293744	0.768954	0.994131
ENSG00000174780.17	SRP72	2923.75	3862.67	3656.89	3391.35	3699.55	1086.7	3056.72	3402.28	3134.99	-0.22507	0.272184	-0.826906	0.408291	0.994131
ENSG00000143578.16	CREB3L4	95.0958	87.4765	77.8062	138.441	102.951	141.348	99.8749	131.036	109.254	0.207614	0.234101	0.886857	0.375156	0.994131
ENSG00000076258.10	FMO4	133.672	65.3439	60.8484	77.0137	63.8675	53.1677	74.2189	92.9331	77.6332	-0.187219	0.266684	-0.702023	0.482665	0.994131
ENSG00000134668.12	SPOCD1	3627.99	4413.88	4840.94	5476.23	3878.76	6629.1	5348.35	6548.07	5095.41	0.248137	0.216528	1.14598	0.251802	0.994131
ENSG00000160753.16	RUSC1	1466.81	1481.83	1557.12	1406.42	1247.8	2711.55	1469.72	1197.91	1567.39	0.133895	0.244712	0.547155	0.584272	0.994131
ENSG00000167257.11	RNF214	508.673	585.987	536.663	584.021	471.857	586.141	459.974	577.115	538.804	-0.0749486	0.169229	-0.442883	0.65785	0.994131
ENSG00000153714.6	LURAP1L	1062.2	1425.97	1600.01	1236.8	1454.65	765.096	2287.04	1221.14	1381.62	0.0819816	0.263508	0.311116	0.755713	0.994131
ENSG00000261239.6	ANKRD26P1	0.89713	6.3236	0.997515	0	0.953246	0	2.74885	0	1.49004	-0.14132	0.215578	-0.655538	0.512121	0.994131
ENSG00000197050.11	ZNF420	122.907	155.982	108.729	128.356	116.296	23.3419	124.615	156.128	117.044	-0.188732	0.301422	-0.626138	0.531225	0.994131
ENSG00000167005.14	NUDT21	2178.23	2284.93	1994.03	2260.9	2375.49	1217.67	2002.08	2210.88	2065.53	-0.137555	0.215719	-0.637658	0.523696	0.994131
ENSG00000129317.14	PUS7L	678.23	838.931	602.499	610.609	800.727	125.787	686.296	831.751	646.854	-0.101427	0.30325	-0.334466	0.738028	0.994131
ENSG00000197724.11	PHF2	946.472	815.745	899.758	894.826	895.098	1295.48	892.46	805.73	930.696	0.114227	0.193568	0.590113	0.555115	0.994131
ENSG00000120693.13	SMAD9	681.819	505.888	572.573	872.822	528.098	259.355	724.78	779.709	615.631	-0.150266	0.272084	-0.552277	0.580759	0.994131
ENSG00000170248.15	PDCD6IP	4682.12	4968.24	4897.8	4495.22	5056.02	2325.11	5306.2	5093.66	4603.05	-0.0818541	0.237908	-0.344058	0.730803	0.994131
ENSG00000284969.1	AL049629.2	26.0168	48.481	85.7863	45.8415	64.8208	46.6838	28.4048	38.1026	48.0172	-0.144155	0.293592	-0.491006	0.623422	0.994131
ENSG00000175322.12	ZNF519	102.273	99.0698	74.8136	91.683	78.1662	27.2322	98.9586	100.368	84.0705	-0.191846	0.281731	-0.680955	0.4959	0.994131
ENSG00000183850.14	ZNF730	10.7656	15.809	5.98509	21.0871	9.53247	3.89032	18.3257	10.2226	11.9522	-0.177342	0.315137	-0.562746	0.573608	0.994131
ENSG00000135900.4	MRPL44	513.158	608.12	483.795	566.601	470.904	592.625	461.807	578.044	534.382	-0.04281	0.176403	-0.242683	0.808251	0.994131
ENSG00000100941.9	PNN	1936.9	2158.46	1487.3	1669.55	2164.82	522.6	2074.47	2051.96	1758.26	-0.063285	0.287639	-0.220015	0.825859	0.994131
ENSG00000040341.18	STAU2	619.917	589.149	609.481	625.278	771.176	160.8	632.235	598.489	575.816	-0.123713	0.287794	-0.429868	0.667292	0.994131
ENSG00000113649.11	TCERG1	1345.69	1542.96	1162.11	1251.47	1397.46	523.896	1377.17	1342.88	1242.96	-0.150836	0.258106	-0.584394	0.558955	0.994131
ENSG00000259863.1	SH3RF3-AS1	80.7417	49.5349	33.9155	39.4237	57.1948	127.084	33.9025	76.2052	62.2502	0.345716	0.298941	1.15647	0.24749	0.994131
ENSG00000100767.17	PAPLN	189.294	160.198	158.605	264.047	77.213	163.393	237.317	442.362	211.554	0.164212	0.301805	0.544098	0.586374	0.994131
ENSG00000279670.1	AL359922.3	3.58852	4.21574	1.99503	2.75049	11.439	0	7.33027	5.57599	4.61187	0.341322	0.301152	1.13339	0.257051	0.994131
ENSG00000152601.17	MBNL1	8251.8	7071.9	6682.35	6728.61	8257.97	1954.24	5849.55	6143.81	6367.53	-0.271191	0.280522	-0.966736	0.333676	0.994131
ENSG00000137878.17	GCOM1	2.69139	1.05393	4.98757	2.75049	14.2987	2.59355	1.83257	34.3853	8.07418	0.662221	0.294878	2.24575	0.0247202	0.994131
ENSG00000150681.10	RGS18	8.9713	51.6428	53.8658	49.5088	27.6441	15.5613	42.149	23.2333	34.0721	-0.336795	0.312062	-1.07926	0.280474	0.994131
ENSG00000133195.11	SLC39A11	500.599	379.416	368.083	403.405	483.296	724.896	386.671	376.379	452.843	0.212409	0.232316	0.91431	0.360554	0.994131
ENSG00000152457.18	DCLRE1C	337.321	353.068	351.125	331.892	366.047	97.258	352.769	363.368	319.106	-0.158696	0.280561	-0.565639	0.571639	0.994131
ENSG00000135164.18	DMTF1	1215.61	1436.51	1003.5	1027.77	1289.74	272.322	1392.75	1466.48	1138.09	-0.055103	0.297575	-0.185173	0.853093	0.994131
ENSG00000272777.1	AC019131.2	7.17704	23.1866	3.99006	6.41781	8.57922	3.89032	15.5768	16.728	10.6932	0.0741433	0.314579	0.235691	0.813673	0.994131
ENSG00000072133.11	RPS6KA6	147.129	225.542	169.577	193.451	281.208	36.3096	212.578	269.506	191.913	0.075515	0.307165	0.245845	0.805802	0.994131
ENSG00000164284.15	GRPEL2	261.962	287.724	275.314	253.045	287.88	102.445	253.81	236.05	244.779	-0.22997	0.254998	-0.901852	0.367136	0.994131
ENSG00000109063.15	MYH3	31.3996	27.4023	23.9403	31.1722	20.0182	18.1548	33.9025	52.9719	29.8702	0.0999178	0.290992	0.343369	0.731321	0.994131
ENSG00000066654.14	THUMPD1	906.101	947.487	879.808	777.472	966.592	208.78	995.084	859.631	817.619	-0.146693	0.291317	-0.50355	0.614577	0.994131
ENSG00000132793.11	LPIN3	577.752	637.63	610.479	739.882	513.8	783.251	811.827	811.306	685.741	0.165283	0.200406	0.82474	0.409519	0.994131
ENSG00000139278.10	GLIPR1	14177.3	16092.5	13469.4	16486.4	17063.1	7597.79	14020	18454.7	14670.2	-0.0622837	0.242529	-0.25681	0.797326	0.994131
ENSG00000169508.7	GPR183	2.69139	6.3236	10.9727	1.83366	50.5221	0	8.24655	11.152	11.4677	0.472555	0.287056	1.64621	0.0997197	0.994131
ENSG00000136122.18	BORA	163.278	180.223	189.528	134.774	164.912	53.1677	142.94	118.954	143.472	-0.361309	0.267028	-1.35307	0.176032	0.994131
ENSG00000032219.19	ARID4A	569.678	570.178	379.056	342.894	570.995	76.5096	495.709	575.256	447.534	-0.0695959	0.30837	-0.22569	0.821443	0.994131
ENSG00000153207.16	AHCTF1	885.467	1054.99	680.305	622.528	1015.21	165.987	909.869	779.709	764.258	-0.113198	0.302055	-0.374759	0.70784	0.994131
ENSG00000166033.13	HTRA1	21000	11501.6	15593.1	16569.9	18055.4	30837.3	17436.9	14951.1	18243.2	0.267786	0.246855	1.08479	0.278014	0.994131
ENSG00000092853.14	CLSPN	446.771	497.457	432.921	341.061	407.036	160.8	326.197	144.046	344.536	-0.543146	0.273851	-1.98336	0.0473267	0.994131
ENSG00000215421.9	ZNF407	463.816	486.918	384.043	409.823	439.447	153.019	460.89	460.948	407.363	-0.154902	0.26775	-0.578531	0.562905	0.994131
ENSG00000182179.13	UBA7	1561.9	1478.67	1354.62	1400	1172.49	2768.61	1512.78	1816.84	1633.24	0.27064	0.238169	1.13634	0.255816	0.994131
ENSG00000116539.13	ASH1L	2656.4	2870.92	2133.68	2101.37	2671.95	803.999	2651.72	3105.82	2374.48	-0.0583673	0.280751	-0.207897	0.835309	0.994131
ENSG00000181274.7	FRAT2	104.067	79.0451	109.727	90.7661	98.1844	136.161	91.6283	78.9932	98.5715	0.0601289	0.227138	0.264724	0.791222	0.994131
ENSG00000124570.21	SERPINB6	3252.1	4230.49	5298.8	3961.62	3052.3	4992.58	4562.17	3591.86	4117.74	-0.0411866	0.217289	-0.189548	0.849663	0.994131
ENSG00000272841.1	AL139393.3	58.3135	43.2113	73.8161	59.5939	206.855	35.0129	91.6283	48.3252	77.0945	0.421925	0.309307	1.3641	0.172538	0.994131
ENSG00000138698.15	RAP1GDS1	1106.16	1208.86	1352.63	1130.45	1209.67	780.657	1039.98	989.738	1102.27	-0.230226	0.185425	-1.24161	0.21438	0.994131
ENSG00000137804.14	NUSAP1	19.7369	12.6472	19.9503	12.8356	15.2519	10.3742	14.6605	13.0106	14.8084	-0.192137	0.294187	-0.653111	0.513685	0.994131
ENSG00000145861.9	C1QTNF2	34.0909	30.5641	33.9155	11.002	54.3351	94.6644	29.3211	13.94	37.7291	0.435819	0.314497	1.38577	0.165818	0.994131
ENSG00000155858.6	LSM11	244.917	178.115	197.508	145.776	153.473	243.793	152.103	133.824	181.188	-0.140904	0.237883	-0.592325	0.553633	0.994131
ENSG00000112118.20	MCM3	1314.3	1546.12	1376.57	1181.79	1511.85	2379.58	1296.54	746.253	1419.13	0.101302	0.263546	0.384379	0.700697	0.994131
ENSG00000175087.10	PDIK1L	72.6675	96.9619	95.7614	96.2671	149.66	33.7161	99.8749	105.014	93.7404	0.0767826	0.286706	0.267809	0.788846	0.994131
ENSG00000123219.13	CENPK	358.852	337.259	248.381	201.703	301.226	134.864	219.908	129.177	241.421	-0.416868	0.267259	-1.55979	0.118809	0.994131
ENSG00000132842.14	AP3B1	2612.44	2510.47	2684.31	2332.41	2622.38	896.07	2293.46	2640.23	2323.97	-0.204216	0.262204	-0.778844	0.436072	0.994131
ENSG00000174197.16	MGA	1116.03	1313.2	1009.49	1003.93	1069.54	360.503	1128.86	1090.11	1011.46	-0.215038	0.269923	-0.796664	0.425646	0.994131
ENSG00000244694.7	PTCHD4	211.723	155.982	141.647	275.966	95.3247	64.8387	197.001	159.845	162.791	-0.433818	0.282636	-1.5349	0.124809	0.994131
ENSG00000087589.16	CASS4	32.2967	4.21574	18.9528	3.66732	11.439	10.3742	1.83257	3.71733	10.8119	-0.415842	0.305628	-1.36061	0.173636	0.994131
ENSG00000122779.18	TRIM24	369.618	433.167	329.18	334.643	381.299	111.522	387.588	306.679	331.712	-0.225218	0.275769	-0.816692	0.414104	0.994131
ENSG00000114270.17	COL7A1	829.845	734.592	1293.78	1314.73	1904.59	1875.13	2164.26	898.663	1376.95	0.554505	0.262668	2.11104	0.0347685	0.994131
ENSG00000114125.14	RNF7	1318.78	1447.05	1415.47	1420.17	1444.17	1668.95	1411.99	1285.27	1426.48	0.0490635	0.153427	0.319784	0.749132	0.994131
ENSG00000082212.13	ME2	825.36	961.188	968.587	914.079	1013.3	389.032	838.399	721.161	828.888	-0.25098	0.245241	-1.0234	0.306118	0.994131
ENSG00000185905.4	C16orf54	7.17704	2.10787	0	1.83366	2.85974	6.48387	10.9954	1.85866	4.16453	0.279132	0.286493	0.974306	0.329905	0.994131
ENSG00000099622.14	CIRBP	4377.99	3699.31	3865.37	4335.69	3848.26	6795.09	3647.72	4649.44	4402.36	0.188285	0.21746	0.865838	0.386579	0.994131
ENSG00000164742.16	ADCY1	52.9307	31.618	48.8782	74.2632	17.1584	79.1032	47.6467	40.8906	49.0611	-0.116726	0.301124	-0.387635	0.698286	0.994131
ENSG00000185432.12	METTL7A	979.666	735.646	773.074	872.822	798.821	937.567	717.45	1304.78	889.978	0.138886	0.21754	0.638437	0.523189	0.994131
ENSG00000118402.6	ELOVL4	271.83	277.185	231.423	280.55	381.299	112.819	375.676	315.973	280.844	0.121812	0.27361	0.445202	0.656174	0.994131
ENSG00000139687.15	RB1	1420.16	1518.72	1240.91	1056.19	1360.28	308.632	1270.88	991.596	1145.92	-0.290919	0.288059	-1.00993	0.312531	0.994131
ENSG00000006432.15	MAP3K9	5.38278	1.05393	1.99503	1.83366	2.85974	6.48387	7.33027	8.36398	4.41291	0.478454	0.307511	1.55589	0.119734	0.994131
ENSG00000185339.9	TCN2	349.881	264.537	232.421	290.635	339.356	661.354	355.518	310.397	350.512	0.443867	0.248145	1.78874	0.0736563	0.994131
ENSG00000138180.16	CEP55	826.257	909.545	859.858	617.943	672.992	245.09	609.328	323.407	633.053	-0.60639	0.268502	-2.25842	0.0239194	0.994131
ENSG00000141027.21	NCOR1	3335.53	3571.78	3471.35	3726	3463.14	1635.23	3094.29	3195.97	3186.66	-0.261827	0.22594	-1.15883	0.246524	0.994131
ENSG00000136810.13	TXN	4696.48	4543.51	5735.71	4591.48	5082.71	4221	5110.11	4599.26	4822.53	-0.038403	0.161907	-0.237192	0.812507	0.994131
ENSG00000178199.14	ZC3H12D	95.0958	57.9664	31.9205	41.2573	20.9714	37.6064	43.0653	39.9612	45.9805	-0.46802	0.29189	-1.60341	0.108844	0.994131
ENSG00000114346.13	ECT2	1177.03	1474.45	1044.4	799.476	1317.39	273.619	1065.64	673.765	978.221	-0.293478	0.294756	-0.995664	0.319413	0.994131
ENSG00000144579.7	CTDSP1	2109.15	2142.65	2194.53	1765.81	1992.29	4414.22	2109.28	1998.99	2340.87	0.286689	0.250302	1.14537	0.252055	0.994131
ENSG00000100299.18	ARSA	1831.04	1420.7	1233.93	1366.99	1426.06	2557.24	1678.63	1449.76	1620.54	0.238088	0.226321	1.05199	0.292803	0.994131
ENSG00000143164.15	DCAF6	2104.67	2054.12	2287.3	2140.8	2252.52	919.412	2181.67	2153.26	2011.72	-0.157421	0.246012	-0.639891	0.522243	0.994131
ENSG00000279520.1	AC093525.8	11.6627	17.9169	19.9503	22.9208	12.3922	18.1548	9.16283	16.728	16.1111	-0.248544	0.297044	-0.836726	0.402747	0.994131
ENSG00000062650.19	WAPL	1521.53	1480.78	1339.66	1343.16	1501.36	508.335	1321.28	1311.29	1290.92	-0.229095	0.259361	-0.883309	0.377069	0.994131
ENSG00000080823.23	MOK	335.527	459.515	570.578	581.27	596.732	780.657	493.877	732.313	568.809	0.355491	0.226251	1.57122	0.116131	0.994131
ENSG00000104888.10	SLC17A7	34.9881	27.4023	58.8534	33.9227	43.8493	41.4967	38.4839	24.1626	37.8949	-0.0533025	0.275006	-0.193823	0.846315	0.994131
ENSG00000011426.11	ANLN	3566.99	3724.6	3190.05	2414.01	2714.85	768.986	2237.56	1437.68	2506.84	-0.625606	0.277869	-2.25144	0.0243576	0.994131
ENSG00000213553.4	RPLP0P6	360.646	377.308	343.145	360.314	256.423	609.483	309.704	419.128	379.519	0.1177	0.243553	0.483261	0.62891	0.994131
ENSG00000021826.17	CPS1	537.381	475.324	400.003	305.304	535.725	180.251	340.857	376.379	393.903	-0.19912	0.267463	-0.744475	0.456589	0.994131
ENSG00000172262.11	ZNF131	624.402	677.679	567.586	635.363	683.478	259.355	713.785	593.843	594.436	-0.121713	0.255527	-0.47632	0.633846	0.994131
ENSG00000165490.13	DDIAS	185.706	212.895	168.58	148.526	187.79	59.6516	146.605	71.5585	147.664	-0.449139	0.280781	-1.5996	0.109686	0.994131
ENSG00000172667.11	ZMAT3	2842.11	3112.27	2838.93	3271.25	2760.6	1373.28	3053.06	3068.65	2790.02	-0.194513	0.236633	-0.822002	0.411076	0.994131
ENSG00000232759.1	AC002480.1	105.861	187.6	110.724	109.103	61.0078	124.49	35.7351	53.9012	98.5528	-0.638831	0.287991	-2.21823	0.0265389	0.994131
ENSG00000127328.21	RAB3IP	61.902	84.3147	47.8807	45.8415	90.5584	28.529	89.7957	65.0532	64.2344	0.141957	0.286323	0.495794	0.62004	0.994131
ENSG00000149548.15	CCDC15	97.7872	86.4226	72.8186	65.0949	75.3065	20.7484	81.5492	41.8199	67.6934	-0.381379	0.289634	-1.31676	0.187919	0.994131
ENSG00000142657.21	PGD	5967.71	4672.09	4102.78	5192.92	3924.52	7429.21	3826.4	6992.29	5263.49	0.125769	0.242424	0.518798	0.603901	0.994131
ENSG00000144741.17	SLC25A26	274.522	266.645	262.346	246.627	307.899	405.89	302.373	326.195	299.062	0.322366	0.175056	1.8415	0.0655477	0.994131
ENSG00000139973.16	SYT16	5.38278	6.3236	8.97763	5.50098	0.953246	1.29677	5.4977	0.929331	4.35776	-0.565149	0.306046	-1.84661	0.064803	0.994131
ENSG00000122958.15	VPS26A	1919.86	1920.27	1657.87	1781.4	1981.8	615.967	2008.49	1838.22	1715.48	-0.132806	0.270714	-0.490576	0.623726	0.994131
ENSG00000101680.15	LAMA1	123.804	409.98	408.981	544.597	724.467	453.871	358.267	1095.68	514.956	0.527387	0.302968	1.74073	0.0817302	0.994131
ENSG00000105429.13	MEGF8	3251.2	2756.04	2413.99	3090.63	3160.97	5547.6	2967.84	3446.89	3329.39	0.335262	0.224055	1.49633	0.134567	0.994131
ENSG00000164309.15	CMYA5	169.558	113.825	102.744	176.031	450.886	31.1226	244.648	381.955	208.846	0.52562	0.314844	1.66946	0.0950261	0.994131
ENSG00000250451.5	HOXC-AS1	24.2225	15.809	7.98012	19.2534	19.0649	29.8258	12.828	16.728	18.214	0.127441	0.303346	0.420119	0.674398	0.994131
ENSG00000169083.17	AR	616.328	757.779	423.944	755.468	974.218	601.703	482.881	792.72	675.63	0.129364	0.247194	0.52333	0.600744	0.994131
ENSG00000100077.15	GRK3	250.299	206.571	241.399	224.623	230.686	162.097	256.559	377.308	243.693	0.129021	0.238535	0.54089	0.588584	0.994131
ENSG00000182827.9	ACBD3	2145.04	2317.6	2240.42	2054.62	2234.41	657.464	2303.54	2181.14	2016.78	-0.184096	0.275392	-0.668488	0.503822	0.994131
ENSG00000157600.12	TMEM164	447.668	524.859	448.882	411.657	401.317	718.412	531.444	550.164	504.3	0.230762	0.207312	1.11312	0.265658	0.994131
ENSG00000167658.16	EEF2	77966	69766.2	67800.1	69438.9	67732.9	162379	74050.3	88853.4	84748.4	0.375064	0.248347	1.51024	0.130981	0.994131
ENSG00000224080.1	UBE2FP1	3.58852	4.21574	7.98012	9.1683	15.2519	2.59355	10.9954	5.57599	7.42119	0.222006	0.314668	0.705527	0.480482	0.994131
ENSG00000186591.13	UBE2H	4250.6	3434.77	3273.84	3606.81	4116.12	2459.98	3591.83	3872.52	3575.81	-0.0467619	0.201466	-0.232108	0.816454	0.994131
ENSG00000100697.14	DICER1	1788.88	1727.4	1282.8	1346.82	1642.44	403.296	1589.75	1630.05	1426.43	-0.157053	0.287857	-0.545592	0.585346	0.994131
ENSG00000265763.4	ZNF488	81.6388	56.9124	42.8931	48.592	7.62597	80.3999	29.3211	70.6292	52.2516	-0.161863	0.314515	-0.514644	0.606802	0.994131
ENSG00000072364.13	AFF4	5613.34	6013.75	5151.17	5618.33	6250.44	2098.18	6105.19	5545.32	5299.46	-0.12681	0.262868	-0.482411	0.629514	0.994131
ENSG00000287158.1	AC117464.1	0	0	0	0	0	2.59355	7.33027	0.929331	1.35664	0.328407	0.192876	1.70268	0.0886276	0.994131
ENSG00000117650.13	NEK2	215.311	251.89	243.394	202.619	223.06	98.5548	186.006	120.813	192.706	-0.435855	0.245809	-1.77314	0.0762047	0.994131
ENSG00000132854.19	KANK4	29.6053	4.21574	12.9677	8.25147	7.62597	24.6387	37.5676	1.85866	15.8414	0.13976	0.305763	0.457085	0.64761	0.994131
ENSG00000138385.16	SSB	3507.78	3708.79	3675.84	3187.82	3307.76	914.225	3305.95	3515.66	3140.48	-0.255331	0.280664	-0.909739	0.36296	0.994131
ENSG00000161888.11	SPC24	250.299	301.425	249.379	223.707	222.106	665.245	169.512	114.308	274.498	0.118962	0.305629	0.389236	0.697102	0.994131
ENSG00000233828.5	LINC01949	0	1.05393	0.997515	0.91683	2.85974	3.89032	0	1.85866	1.44712	0.249467	0.240022	1.03935	0.298641	0.994131
ENSG00000259768.6	AC004943.2	94.1986	95.908	104.739	111.853	90.5584	123.193	76.9678	81.7811	97.4	-0.116247	0.215899	-0.538434	0.590278	0.994131
ENSG00000171533.11	MAP6	119.318	115.933	152.62	137.524	50.5221	211.374	206.164	172.856	145.789	0.200554	0.288578	0.694974	0.487071	0.994131
ENSG00000123610.5	TNFAIP6	774.223	393.117	359.105	399.738	402.27	136.161	1105.95	707.221	534.724	0.16939	0.310903	0.544832	0.585869	0.994131
ENSG00000116016.14	EPAS1	19306.2	12100.2	12024	13151	7618.35	19398.4	11304.2	11784.9	13335.9	-0.138916	0.256354	-0.541891	0.587894	0.994131
ENSG00000122970.16	IFT81	633.374	718.783	405.988	456.581	674.899	111.522	827.404	773.204	575.219	0.0667208	0.307628	0.216888	0.828295	0.994131
ENSG00000214756.8	CSKMT	68.1819	75.8833	89.7763	83.4315	56.2415	151.722	53.1444	102.226	85.076	0.139006	0.27816	0.499735	0.617262	0.994131
ENSG00000118946.12	PCDH17	5.38278	11.5933	2.99254	7.33464	2.85974	2.59355	22.9071	5.57599	7.65495	0.126519	0.305714	0.413847	0.678986	0.994131
ENSG00000266524.3	GDF10	8.07417	1.05393	4.98757	8.25147	2.85974	0	0.916283	9.29331	4.42956	-0.209787	0.283837	-0.739111	0.459839	0.994131
ENSG00000120805.14	ARL1	2641.15	3040.6	3174.09	3083.3	3127.6	1359.02	2850.56	2834.46	2763.85	-0.19152	0.237389	-0.806777	0.419795	0.994131
ENSG00000196972.9	SMIM10L2B	66.3876	30.5641	44.8882	48.592	20.0182	70.0258	20.1582	37.1733	42.2259	-0.249473	0.301976	-0.826133	0.408729	0.994131
ENSG00000196912.12	ANKRD36B	56.5192	75.8833	35.9105	52.2593	51.4753	11.671	79.7166	61.3359	53.0964	-0.0633655	0.306568	-0.206693	0.836249	0.994131
ENSG00000080986.13	NDC80	456.639	505.888	448.882	384.152	398.457	134.864	380.257	208.17	364.664	-0.514293	0.26963	-1.90741	0.0564681	0.994131
ENSG00000228106.6		32.2967	33.7259	30.923	34.8395	58.148	51.8709	35.7351	39.0319	39.5714	0.389919	0.248733	1.56762	0.11697	0.994131
ENSG00000186283.14	TOR3A	689.893	542.776	596.514	536.346	691.104	1089.29	507.621	605.924	657.433	0.241519	0.234832	1.02848	0.303726	0.994131
ENSG00000221926.13	TRIM16	252.094	267.699	263.344	213.621	277.395	355.316	249.229	271.365	268.758	0.187802	0.18843	0.996671	0.318924	0.994131
ENSG00000170345.10	FOS	1702.75	4134.58	136.66	162.279	27812.9	282.697	27248.4	35470.7	12118.9	0.510996	0.240948	2.12077	0.0339411	0.994131
ENSG00000146966.13	DENND2A	17.9426	9.48541	16.9578	15.5861	14.2987	35.0129	30.2373	17.6573	19.6473	0.45023	0.298437	1.50863	0.131394	0.994131
ENSG00000101596.16	SMCHD1	1750.3	1629.38	1179.06	1030.52	1652.93	294.368	1487.13	1608.67	1329.04	-0.0959741	0.301485	-0.318338	0.750228	0.994131
ENSG00000279410.1	AC099494.1	4.48565	9.48541	10.9727	3.66732	0.953246	0	3.66513	5.57599	4.85068	-0.491023	0.302099	-1.62537	0.104083	0.994131
ENSG00000279000.3	OR10A6	1.79426	0	1.99503	1.83366	4.76623	2.59355	0.916283	0.929331	1.85354	0.150762	0.262785	0.573709	0.566165	0.994131
ENSG00000137269.15	LRRC1	92.4044	127.526	83.7912	97.184	150.613	58.3548	104.456	122.672	104.625	0.100026	0.259084	0.386075	0.699441	0.994131
ENSG00000161395.14	PGAP3	486.244	355.176	345.14	390.57	319.338	691.18	439.816	394.966	427.804	0.18545	0.239401	0.77464	0.438553	0.994131
ENSG00000167635.11	ZNF146	2075.06	2016.18	1440.41	1578.78	1910.31	315.116	1942.52	2056.61	1666.87	-0.121935	0.303815	-0.401345	0.688166	0.994131
ENSG00000092978.11	GPATCH2	349.881	348.852	342.148	324.558	345.075	103.742	341.774	293.669	306.212	-0.249907	0.270988	-0.922208	0.35642	0.994131
ENSG00000035928.16	RFC1	1334.93	1422.81	1143.15	1228.55	1359.33	355.316	1313.03	1397.71	1194.35	-0.153257	0.283121	-0.541312	0.588292	0.994131
ENSG00000244041.7	LINC01011	42.1651	34.7798	47.8807	49.5088	23.8312	49.2774	32.9862	38.1026	39.8165	-0.224868	0.259493	-0.866565	0.38618	0.994131
ENSG00000160058.18	BSDC1	1542.17	1537.69	1710.74	1595.28	1701.55	2120.22	1625.49	1728.56	1695.21	0.156513	0.158069	0.990156	0.322098	0.994131
ENSG00000278129.2	ZNF8	98.6843	82.2069	122.694	143.942	85.7922	129.677	97.126	86.4278	105.819	-0.142878	0.235415	-0.606921	0.543903	0.994131
ENSG00000128891.15	CCDC32	363.338	387.848	337.16	390.57	308.852	484.993	275.801	473.03	377.699	0.0511137	0.219839	0.232506	0.816145	0.994131
ENSG00000164329.13	TENT2	1274.82	1219.4	1065.35	1166.21	1258.29	364.393	1260.81	1320.58	1116.23	-0.124044	0.277851	-0.446442	0.655278	0.994131
ENSG00000198677.12	TTC37	4745.82	5206.43	3449.41	3268.5	4717.62	732.677	4516.36	4524.91	3895.22	-0.127324	0.304796	-0.417736	0.67614	0.994131
ENSG00000130164.14	LDLR	3401.92	3021.63	2770.1	2656.06	2241.08	5146.89	2776.34	3325.15	3167.4	0.154383	0.238971	0.646032	0.518258	0.994131
ENSG00000169105.8	CHST14	1334.03	1183.57	1063.35	1036.93	1089.56	2474.24	1108.7	1066.87	1294.66	0.247348	0.257073	0.96217	0.335964	0.994131
ENSG00000116675.16	DNAJC6	606.46	669.248	317.21	421.742	390.831	254.167	344.522	315.043	414.903	-0.5129	0.242856	-2.11195	0.0346911	0.994131
ENSG00000132294.15	EFR3A	2321.77	2315.49	2238.42	2544.2	2657.65	781.954	2552.76	2687.63	2262.49	-0.0878955	0.274688	-0.319983	0.748981	0.994131
ENSG00000168899.5	VAMP5	1434.51	1148.79	1151.13	1452.26	1245.89	3039.64	1569.59	1543.62	1573.18	0.411273	0.250933	1.63897	0.101219	0.994131
ENSG00000172244.9	C5orf34	107.656	103.285	79.8012	69.6791	106.764	32.4193	77.8841	82.7105	82.5249	-0.192445	0.275659	-0.698126	0.485098	0.994131
ENSG00000121897.15	LIAS	123.804	145.443	152.62	155.861	156.332	93.3677	144.773	216.534	148.592	0.0700806	0.240629	0.291239	0.770869	0.994131
ENSG00000142541.17	RPL13A	23507.5	20486.4	19346.8	21225.5	20251.7	42047.9	22996	26596.5	24557.3	0.341458	0.228318	1.49554	0.134775	0.994131
ENSG00000117115.13	PADI2	2.69139	5.26967	8.97763	8.25147	34.3169	1.29677	0.916283	3.71733	8.17968	0.19119	0.283632	0.67408	0.50026	0.994131
ENSG00000176428.6	VPS37D	61.902	40.0495	46.8832	54.093	53.3818	108.929	56.8096	55.7599	59.726	0.32985	0.263233	1.25307	0.210179	0.994131
ENSG00000120162.10	MOB3B	2.69139	1.05393	3.99006	2.75049	10.4857	1.29677	5.4977	3.71733	3.93542	0.353861	0.301472	1.17378	0.240484	0.994131
ENSG00000165006.14	UBAP1	1579.85	1517.66	1483.3	1628.29	1521.38	2249.9	1638.31	1505.52	1640.53	0.140314	0.18367	0.763946	0.444899	0.994131
ENSG00000114439.19	BBX	2324.46	2489.39	1791.54	1858.41	2546.12	418.858	2374.09	2508.26	2038.89	-0.0702889	0.302047	-0.232709	0.815988	0.994131
ENSG00000185112.6	FAM43A	821.771	1253.13	3127.21	1304.65	2363.1	1312.33	1443.15	2871.63	1812.12	0.200661	0.295338	0.679428	0.496867	0.994131
ENSG00000081923.15	ATP8B1	1202.15	1879.16	2551.64	1975.77	2352.61	708.038	1119.7	1506.45	1661.94	-0.30518	0.281271	-1.085	0.27792	0.994131
ENSG00000133321.11	PLAAT4	299.641	134.904	104.739	158.612	113.436	386.438	214.41	350.358	220.317	0.404345	0.297813	1.35771	0.174554	0.994131
ENSG00000243989.9	ACY1	34.0909	43.2113	57.8559	49.5088	53.3818	85.587	53.1444	53.9012	53.8352	0.325716	0.251619	1.29448	0.195498	0.994131
ENSG00000147548.17	NSD3	1757.48	2102.6	1636.92	1676.88	2079.03	610.78	1838.98	1805.69	1688.55	-0.135089	0.271883	-0.496865	0.619284	0.994131
ENSG00000148634.15	HERC4	2799.94	4193.6	4199.54	2910.02	3657.61	1003.7	3283.04	3440.38	3185.98	-0.223101	0.282676	-0.789244	0.429969	0.994131
ENSG00000286488.1	AC103858.3	3.58852	1.05393	7.98012	6.41781	12.3922	5.18709	3.66513	1.85866	5.26793	0.100037	0.304015	0.329053	0.742116	0.994131
ENSG00000275004.4	ZNF280B	13.457	26.3483	18.9528	18.3366	15.2519	6.48387	33.9025	13.94	18.3341	-0.0747266	0.31031	-0.240813	0.8097	0.994131
ENSG00000070366.14	SMG6	1297.25	1223.62	1201.01	1256.06	1221.11	2375.69	1324.95	1443.25	1417.87	0.302967	0.221737	1.36633	0.171834	0.994131
ENSG00000227372.12	TP73-AS1	603.769	580.718	506.738	623.444	629.143	871.432	545.188	712.797	634.153	0.225374	0.193625	1.16397	0.244435	0.994131
ENSG00000236104.3	ZBTB22	499.701	495.349	528.683	503.34	537.631	892.18	560.765	613.359	578.876	0.318682	0.200886	1.58638	0.112653	0.994131
ENSG00000110880.10	CORO1C	8562.21	9080.69	10303.3	9171.97	8154.07	8767.48	7705.94	6702.34	8556	-0.228054	0.158815	-1.43597	0.15101	0.994131
ENSG00000101940.18	WDR13	1385.17	1413.33	1508.24	1572.36	1438.45	2632.45	1584.25	1699.75	1654.25	0.280686	0.212253	1.32241	0.186031	0.994131
ENSG00000184106.8	TREML3P	11.6627	10.5393	6.9826	1.83366	9.53247	1.29677	1.83257	6.50532	6.27318	-0.252263	0.306371	-0.823391	0.410285	0.994131
ENSG00000162804.14	SNED1	14588.2	11374.1	11821.5	18233.9	16439.7	21046.6	15718.8	27343.7	17070.8	0.442606	0.228693	1.93537	0.0529449	0.994131
ENSG00000204131.9	NHSL2	312.201	341.475	415.964	353.896	410.849	513.522	415.993	427.492	398.924	0.284831	0.17663	1.61259	0.106834	0.994131
ENSG00000166770.11	ZNF667-AS1	308.613	286.67	341.15	373.15	265.002	194.516	276.717	302.033	293.481	-0.296146	0.197284	-1.50111	0.133326	0.994131
ENSG00000108604.16	SMARCD2	1431.82	1468.13	1426.45	1510.02	1544.26	2932	1506.37	1619.82	1679.86	0.322224	0.227871	1.41406	0.157343	0.994131
ENSG00000172469.16	MANEA	758.075	752.509	413.969	411.657	572.901	86.8838	667.971	521.355	523.165	-0.202403	0.309149	-0.654709	0.512655	0.994131
ENSG00000283162.1	AL390726.5	8.07417	9.48541	26.9329	10.0851	7.62597	2.59355	8.24655	3.71733	9.59512	-0.61739	0.315726	-1.95546	0.0505287	0.994131
ENSG00000178691.11	SUZ12	903.41	1107.68	786.042	835.232	1115.3	184.142	993.251	894.017	852.384	-0.123659	0.299765	-0.41252	0.679958	0.994131
ENSG00000107669.17	ATE1	591.209	596.527	637.412	519.842	678.712	169.877	522.281	534.365	531.278	-0.219702	0.278227	-0.789652	0.429731	0.994131
ENSG00000115170.15	ACVR1	2142.35	1969.8	1733.68	1843.74	2122.88	2059.28	2182.59	2070.55	2015.61	0.126124	0.144681	0.871739	0.383351	0.994131
ENSG00000097046.13	CDC7	170.455	322.504	152.62	285.134	276.442	81.6967	198.833	146.834	204.315	-0.282441	0.287951	-0.980865	0.326659	0.994131
ENSG00000197568.14	HHLA3	119.318	139.119	108.729	150.36	123.922	164.69	124.615	124.53	131.91	0.0450339	0.204435	0.220284	0.82565	0.994131
ENSG00000077454.16	LRCH4	238.637	233.973	259.354	253.045	214.481	374.767	238.234	256.495	258.623	0.117779	0.209669	0.561738	0.574294	0.994131
ENSG00000142156.15	COL6A1	163476	179478	141992	160265	147223	270940	136012	131378	166345	0.0726871	0.236789	0.30697	0.758866	0.994131
ENSG00000120833.14	SOCS2	1444.38	1198.32	574.568	640.864	393.691	649.683	930.028	370.803	775.292	-0.506221	0.288128	-1.75693	0.0789294	0.994131
ENSG00000145362.20	ANK2	983.254	1002.29	1072.33	907.662	842.67	387.735	952.934	663.543	851.552	-0.392022	0.24172	-1.6218	0.104846	0.994131
ENSG00000125538.12	IL1B	0	1.05393	2.99254	2.75049	57.1948	0	112.703	22.304	24.8748	0.49251	0.230942	2.13261	0.0329565	0.994131
ENSG00000103710.11	RASL12	52.0335	24.2405	24.9379	22.0039	3.81299	36.3096	21.9908	2.78799	23.5147	-0.416527	0.313863	-1.3271	0.184476	0.994131
ENSG00000101955.15	SRPX	2991.03	2477.8	1446.4	3330.84	4225.74	5474.98	2576.59	3399.49	3240.36	0.478055	0.261811	1.82596	0.0678567	0.994131
ENSG00000244274.7	DBNDD2	19.7369	5.26967	19.9503	12.8356	21.9247	29.8258	21.9908	5.57599	17.1387	0.237451	0.314823	0.754237	0.450707	0.994131
ENSG00000185947.15	ZNF267	169.558	194.978	148.63	114.604	202.088	15.5613	214.41	149.622	151.181	-0.0590067	0.314177	-0.187813	0.851023	0.994131
ENSG00000084093.18	REST	927.632	887.412	776.067	799.476	857.922	204.89	761.431	819.67	754.313	-0.255924	0.285097	-0.897676	0.369358	0.994131
ENSG00000094975.14	SUCO	1220.1	1408.06	857.863	933.333	1141.99	237.31	1269.97	1152.37	1027.62	-0.143421	0.298727	-0.480107	0.631152	0.994131
ENSG00000130956.14	HABP4	494.319	448.976	594.519	532.678	742.579	531.677	559.849	603.136	563.467	0.21356	0.184526	1.15734	0.247132	0.994131
ENSG00000279255.1	Z97653.2	5.38278	6.3236	8.97763	7.33464	6.67272	5.18709	3.66513	4.64666	6.02378	-0.240114	0.315733	-0.760497	0.446958	0.994131
ENSG00000164597.13	COG5	1243.42	1153	1168.09	1080.94	1261.14	650.98	1129.78	1102.19	1098.69	-0.142272	0.214085	-0.664562	0.506331	0.994131
ENSG00000253982.2	AC100810.1	347.189	326.719	360.103	269.548	346.982	370.877	400.416	462.807	360.58	0.253256	0.183525	1.37995	0.167601	0.994131
ENSG00000248698.6	LINC01085	118.421	529.075	651.377	313.556	107.717	55.7612	249.229	529.719	319.357	-0.377966	0.3157	-1.19723	0.231216	0.994131
ENSG00000123091.5	RNF11	3671.95	3159.69	3929.21	3658.15	3802.5	1684.51	2979.75	3049.14	3241.86	-0.272955	0.230234	-1.18556	0.235797	0.994131
ENSG00000253540.5	FAM86HP	58.3135	83.2608	73.8161	76.0969	49.5688	106.335	50.3956	99.4385	74.6532	0.0494369	0.265922	0.185907	0.852517	0.994131
ENSG00000103199.14	ZNF500	222.488	267.699	259.354	282.384	255.47	481.103	237.317	286.234	286.506	0.237869	0.235377	1.01058	0.312216	0.994131
ENSG00000116815.16	CD58	158.792	132.796	181.548	121.022	202.088	44.0903	164.015	122.672	140.878	-0.107004	0.289939	-0.369058	0.712084	0.994131
ENSG00000048471.14	SNX29	1681.22	1437.57	1536.17	1477.01	1457.51	2295.29	1690.54	1788.96	1670.54	0.214927	0.185446	1.15897	0.246468	0.994131
ENSG00000128274.17	A4GALT	1288.28	1288.96	1375.57	1231.3	1728.24	2695.99	1804.16	1291.77	1588.03	0.459837	0.220675	2.08378	0.0371804	0.994131
ENSG00000175265.17	GOLGA8A	502.393	598.635	503.745	491.421	459.465	143.942	626.738	551.093	484.679	-0.167271	0.284651	-0.587635	0.556777	0.994131
ENSG00000274383.1	AC103691.1	16.1483	16.8629	17.9553	24.7544	14.2987	5.18709	45.8142	32.5266	21.6934	0.208618	0.314503	0.663327	0.507121	0.994131
ENSG00000028203.18	VEZT	1376.2	1312.15	1311.73	1105.7	1217.3	383.845	1333.19	1314.07	1169.27	-0.196876	0.275587	-0.714388	0.474987	0.994131
ENSG00000197885.10	NKIRAS1	269.139	259.268	241.399	223.707	293.6	129.677	240.066	217.464	234.29	-0.142611	0.233924	-0.609647	0.542096	0.994131
ENSG00000110700.7	RPS13	7037.09	6939.1	6191.57	6757.95	5823.38	9817.87	6354.42	7757.13	7084.81	0.128028	0.19793	0.646836	0.517738	0.994131
ENSG00000176371.14	ZSCAN2	241.328	135.958	156.61	212.704	167.771	290.477	271.22	226.757	212.853	0.292885	0.239129	1.2248	0.22065	0.994131
ENSG00000143669.14	LYST	987.74	895.844	545.641	582.187	1194.42	181.548	1092.21	1206.27	835.732	0.177493	0.306947	0.578253	0.563093	0.994131
ENSG00000134852.15	CLOCK	1470.4	1743.21	1364.6	1265.22	1560.46	334.567	1363.43	1290.84	1299.09	-0.252244	0.289542	-0.871184	0.383654	0.994131
ENSG00000112739.17	PRPF4B	1974.58	2306.01	1639.91	1631.96	2112.39	394.219	2142.27	2162.55	1795.49	-0.097859	0.299534	-0.326705	0.743891	0.994131
ENSG00000109819.9	PPARGC1A	191.986	90.6383	41.8956	44.9247	23.8312	32.4193	114.535	143.117	85.4184	-0.115593	0.315751	-0.366089	0.714299	0.994131
ENSG00000226321.5	CROCC2	41.268	18.9708	33.9155	34.8395	18.1117	46.6838	33.9025	65.9825	36.7093	0.231263	0.297891	0.776334	0.437552	0.994131
ENSG00000179523.5	EIF3J-DT	168.66	168.629	161.597	191.617	167.771	105.039	102.624	184.937	156.359	-0.251332	0.230604	-1.08988	0.275764	0.994131
ENSG00000230453.9	ANKRD18B	2.69139	1.05393	3.99006	6.41781	7.62597	2.59355	10.0791	2.78799	4.65498	0.26623	0.305545	0.87133	0.383574	0.994131
ENSG00000168461.13	RAB31	5032	4188.33	4054.9	5843.87	4620.39	2698.59	5420.73	5619.67	4684.81	-0.0486055	0.235721	-0.206199	0.836635	0.994131
ENSG00000236671.9	PRKG1-AS1	2.69139	4.21574	8.97763	11.002	6.67272	0	5.4977	9.29331	6.04381	-0.110832	0.306287	-0.361856	0.71746	0.994131
ENSG00000197016.12	ZNF470	418.063	378.362	284.292	330.976	300.273	84.2903	475.551	383.814	331.952	-0.121594	0.296453	-0.410162	0.681687	0.994131
ENSG00000197978.9	GOLGA6L9	23.3254	24.2405	20.9478	22.9208	28.5974	3.89032	106.289	42.7492	34.12	0.466461	0.315228	1.47976	0.138938	0.994131
ENSG00000198464.14	ZNF480	411.783	374.147	295.264	256.712	440.4	85.587	459.058	461.878	348.104	0.0749496	0.300187	0.249677	0.802837	0.994131
ENSG00000010030.14	ETV7	50.2393	29.5101	27.9304	27.5049	17.1584	57.058	41.2327	39.0319	36.2082	0.124857	0.292463	0.426916	0.669441	0.994131
ENSG00000159176.14	CSRP1	20844.8	14299.8	15159.2	15300.1	10607.7	40192.2	12762	13150	17789.5	0.154995	0.292843	0.529276	0.596614	0.994131
ENSG00000170421.12	KRT8	12.5598	17.9169	16.9578	33.0059	5.71948	20.7484	11.9117	19.516	17.292	-0.289027	0.310251	-0.931591	0.351548	0.994131
ENSG00000166734.20	GOLM2	3262.86	3669.8	3487.31	3436.28	4214.3	1029.64	3583.58	3386.48	3258.78	-0.132773	0.280255	-0.473758	0.635673	0.994131
ENSG00000100823.12	APEX1	3666.57	3428.45	3452.4	3526.13	3649.98	4961.45	4126.94	3708.03	3814.99	0.208421	0.163056	1.27821	0.201174	0.994131
ENSG00000279253.1	AL121753.2	37.6795	52.6967	69.826	63.2613	56.2415	72.6193	65.9724	71.5585	61.2319	0.208567	0.240368	0.867701	0.385558	0.994131
ENSG00000159216.18	RUNX1	2523.63	1965.59	1784.55	2163.72	1956.06	1662.46	2842.31	2515.7	2176.75	0.0779413	0.21217	0.367353	0.713355	0.994131
ENSG00000272235.1	AL590438.1	19.7369	28.4562	22.9428	18.3366	15.2519	47.9806	22.9071	19.516	24.391	0.148217	0.297558	0.498111	0.618406	0.994131
ENSG00000196704.12	AMZ2	1421.95	1540.85	1605	1565.03	1237.31	1138.57	1391.83	1497.15	1424.71	-0.204585	0.159428	-1.28324	0.199407	0.994131
ENSG00000003393.15	ALS2	1108.85	1079.23	1172.08	1135.04	1159.15	657.464	1153.6	1143.08	1076.06	-0.111487	0.208112	-0.535705	0.592162	0.994131
ENSG00000075151.20	EIF4G3	4139.36	4547.73	3776.59	3832.35	4573.68	1694.88	4032.56	4091.85	3836.12	-0.143192	0.252521	-0.567049	0.570681	0.994131
ENSG00000134900.12	TPP2	1678.53	1746.37	1515.22	1574.2	1655.79	446.09	1800.5	1821.49	1529.77	-0.133562	0.28438	-0.46966	0.638598	0.994131
ENSG00000150938.10	CRIM1	15099.6	15057.5	18659.5	18607.1	12166.3	10149.8	9599.9	14775.4	14264.4	-0.473897	0.194373	-2.43808	0.0147655	0.994131
ENSG00000198901.14	PRC1	245.814	241.351	261.349	187.033	195.416	208.78	182.34	105.944	203.503	-0.366035	0.231627	-1.58028	0.114043	0.994131
ENSG00000205809.9	KLRC2	1.79426	3.1618	0	7.33464	20.9714	0	3.66513	4.64666	5.19674	0.286179	0.267229	1.07091	0.284209	0.994131
ENSG00000125686.12	MED1	1720.69	1853.87	1717.72	1808.9	1876.94	995.922	1768.43	1777.81	1690.04	-0.126112	0.213184	-0.591564	0.554142	0.994131
ENSG00000225383.8	SFTA1P	97.7872	81.1529	190.525	77.9305	19.0649	46.6838	58.6421	86.4278	82.2768	-0.694062	0.30268	-2.29305	0.0218449	0.994131
ENSG00000139178.11	C1RL	2032.9	1681.03	986.542	1672.3	1402.23	2100.77	1952.6	2511.05	1792.43	0.265182	0.240657	1.10191	0.270502	0.994131
ENSG00000174099.12	MSRB3	4456.94	4203.09	5057.4	4167.91	3618.52	2360.13	3395.75	3335.37	3824.39	-0.445315	0.185996	-2.39422	0.0166559	0.994131
ENSG00000198042.11	MAK16	531.998	599.688	675.317	598.69	652.974	272.322	563.514	462.807	544.664	-0.247549	0.240327	-1.03005	0.302987	0.994131
ENSG00000115163.15	CENPA	144.438	171.791	184.54	151.277	136.314	189.329	117.284	59.4772	144.306	-0.292267	0.266264	-1.09766	0.272353	0.994131
ENSG00000158615.9	PPP1R15B	640.551	852.633	768.086	619.777	1016.16	429.232	1127.94	1371.69	853.26	0.348573	0.266799	1.3065	0.191381	0.994131
ENSG00000175938.7	ORAI3	303.23	277.185	266.336	311.722	262.143	472.025	405.913	389.39	335.993	0.349526	0.208346	1.67763	0.0934197	0.994131
ENSG00000240184.7	PCDHGC3	2677.04	3498.01	3467.36	3445.45	4347.76	5218.22	3397.58	3562.13	3701.69	0.299898	0.196269	1.52799	0.126514	0.994131
ENSG00000186522.15	SEPTIN10	2931.82	2682.26	2594.54	2730.32	2547.07	630.232	2663.64	3201.55	2497.68	-0.190562	0.290913	-0.655048	0.512437	0.994131
ENSG00000081277.13	PKP1	10.7656	14.7551	38.9031	25.6712	82.9324	22.0451	56.8096	23.2333	34.3894	0.586014	0.313178	1.87118	0.0613197	0.994131
ENSG00000197381.16	ADARB1	1057.72	730.376	1046.39	1135.95	573.854	743.051	1033.57	1258.32	947.403	-0.112367	0.244317	-0.459923	0.645572	0.994131
ENSG00000080824.19	HSP90AA1	14981.2	16729.1	16709.4	18880.3	18310	4096.51	15933.2	15915.7	15194.4	-0.220231	0.286947	-0.767497	0.442786	0.994131
ENSG00000121211.8	MND1	69.079	70.6136	94.7639	59.5939	42.8961	33.7161	56.8096	44.6079	59.01	-0.585919	0.242621	-2.41495	0.0157373	0.994131
ENSG00000132003.9	ZSWIM4	134.57	109.609	78.8037	146.693	150.613	245.09	185.089	130.106	147.572	0.479625	0.248678	1.9287	0.0537678	0.994131
ENSG00000108219.15	TSPAN14	1708.13	1356.41	1512.23	1238.64	1327.87	2317.33	1742.77	1444.18	1580.95	0.20134	0.213765	0.941877	0.346256	0.994131
ENSG00000146376.11	ARHGAP18	638.756	1061.31	920.706	644.531	960.872	119.303	376.592	613.359	666.929	-0.399997	0.308063	-1.29843	0.194141	0.994131
ENSG00000118181.11	RPS25	6407.3	6070.66	5866.38	6389.39	5437.32	6680.98	6064.88	7084.29	6250.15	0.0288065	0.153439	0.187739	0.851081	0.994131
ENSG00000134419.15	RPS15A	4173.45	3739.36	3518.24	4074.39	3323.02	6098.72	3810.82	4457.07	4149.38	0.165917	0.2098	0.790833	0.429041	0.994131
ENSG00000096401.8	CDC5L	1231.76	1354.31	1295.77	1285.39	1438.45	250.277	1422.07	1335.45	1201.68	-0.143098	0.298835	-0.478851	0.632045	0.994131
ENSG00000185236.12	RAB11B	2226.68	1987.72	2317.23	2351.67	2057.11	4451.82	2504.2	2335.41	2528.98	0.293843	0.235825	1.24602	0.212756	0.994131
ENSG00000101974.14	ATP11C	1830.14	1966.64	1436.42	1464.18	1517.57	429.232	1660.31	1731.34	1504.48	-0.233506	0.285157	-0.818871	0.41286	0.994131
ENSG00000165912.16	PACSIN3	504.187	378.362	532.673	440.995	407.99	717.116	547.937	345.711	484.371	0.0994879	0.236068	0.421438	0.673435	0.994131
ENSG00000110090.13	CPT1A	3066.39	3077.49	3278.83	2702.81	3915.94	5730.44	2909.2	2556.59	3404.71	0.262946	0.238129	1.10422	0.2695	0.994131
ENSG00000240583.12	AQP1	498.804	499.565	1443.4	391.486	567.182	501.851	133.777	77.1345	514.15	-0.584655	0.315654	-1.8522	0.063997	0.994131
ENSG00000261371.6	PECAM1	83.4331	41.1034	30.923	47.6752	85.7922	45.3871	63.2235	111.52	63.6321	0.417305	0.288012	1.44891	0.147362	0.994131
ENSG00000151893.15	CACUL1	1049.64	1047.61	1053.38	1054.35	1036.18	552.425	932.776	939.554	958.24	-0.244911	0.209028	-1.17166	0.241333	0.994131
ENSG00000142920.17	AZIN2	151.615	127.526	86.7838	99.0176	232.592	256.761	161.266	130.106	155.708	0.596501	0.252092	2.36621	0.0179715	0.994131
ENSG00000178035.12	IMPDH2	3492.53	3640.29	3133.19	3364.77	3358.29	7145.22	3355.43	4553.72	4005.43	0.359299	0.237986	1.50975	0.131107	0.994131
ENSG00000164039.15	BDH2	928.529	752.509	692.275	890.242	1015.21	479.806	985.004	1174.67	864.781	0.133507	0.245601	0.543593	0.586722	0.994131
ENSG00000167325.15	RRM1	2175.54	2621.13	2544.66	2396.59	2494.65	1327.9	2402.49	1901.41	2233.05	-0.225693	0.215049	-1.04949	0.293951	0.994131
ENSG00000198836.10	OPA1	2098.39	2106.81	1751.64	1794.24	2059.97	464.245	2140.44	2189.51	1825.65	-0.122206	0.292053	-0.418437	0.675628	0.994131
ENSG00000213096.10	ZNF254	311.304	219.218	143.642	150.36	214.481	38.9032	249.229	250.919	197.257	-0.0779923	0.308017	-0.253208	0.800108	0.994131
ENSG00000236255.2	AC009404.1	53.8278	50.5888	68.8285	87.0988	77.213	92.0709	86.1306	78.9932	74.344	0.300741	0.230703	1.30358	0.192375	0.994131
ENSG00000126368.6	NR1D1	384.869	744.077	661.352	415.324	517.613	792.328	481.965	306.679	538.026	-0.0552128	0.268929	-0.205306	0.837333	0.994131
ENSG00000204540.11	PSORS1C1	104.067	92.7462	39.9006	82.5147	35.2701	111.522	65.0561	36.2439	70.9151	-0.24552	0.299157	-0.820706	0.411814	0.994131
ENSG00000169660.16	HEXD	226.974	223.434	178.555	224.623	163.958	320.303	171.345	346.641	231.979	0.184306	0.251944	0.731537	0.464451	0.994131
ENSG00000274817.1	AC012531.4	7.17704	3.1618	2.99254	2.75049	0.953246	2.59355	0.916283	0	2.56812	-0.493862	0.282897	-1.74573	0.0808573	0.994131
ENSG00000182923.17	CEP63	834.331	749.347	547.636	495.088	703.496	169.877	710.12	700.716	613.826	-0.138013	0.292477	-0.471876	0.637015	0.994131
ENSG00000135976.20	ANKRD36	135.467	184.438	135.662	92.5998	122.016	24.6387	127.363	213.746	129.491	-0.09956	0.308717	-0.322496	0.747077	0.994131
ENSG00000182700.5	IGIP	299.641	282.454	316.212	206.287	329.823	50.5742	254.727	260.213	249.991	-0.195135	0.301484	-0.647247	0.517472	0.994131
ENSG00000067208.14	EVI5	688.099	688.219	673.322	479.502	644.395	130.974	606.58	601.277	564.046	-0.237492	0.294783	-0.805651	0.420444	0.994131
ENSG00000224023.10	EDRF1-DT	26.9139	17.9169	24.9379	18.3366	9.53247	6.48387	14.6605	20.4453	17.4034	-0.500837	0.300083	-1.66899	0.095119	0.994131
ENSG00000119812.19	FAM98A	2855.57	3320.95	3233.94	2917.35	3307.76	1851.79	2251.31	2294.52	2754.15	-0.304117	0.203722	-1.49281	0.135488	0.994131
ENSG00000276293.4	PIP4K2B	2501.2	2395.59	2539.67	2722.99	2372.63	3870.87	2454.72	2446	2662.96	0.117881	0.200872	0.586844	0.557309	0.994131
ENSG00000138326.21	RPS24	11004.2	11038.9	11290.9	11522.7	9959.52	8873.82	10204.6	11070.2	10620.6	-0.152792	0.14159	-1.07911	0.280538	0.994131
ENSG00000272323.1	AC026801.2	11.6627	16.8629	6.9826	17.4198	8.57922	22.0451	7.33027	20.4453	13.916	0.0722715	0.312487	0.231279	0.817098	0.994131
ENSG00000068079.8	IFI35	544.558	435.275	337.16	509.757	478.53	1042.61	598.333	655.179	575.175	0.490123	0.245354	1.99761	0.0457585	0.994131
ENSG00000151092.17	NGLY1	541.866	578.61	465.839	528.094	611.031	282.697	563.514	497.192	508.605	-0.0941444	0.231021	-0.407514	0.68363	0.994131
ENSG00000006534.16	ALDH3B1	2358.55	2248.04	2429.95	2334.25	2185.79	4219.7	2680.13	3014.75	2683.9	0.321113	0.211397	1.519	0.128762	0.994131
ENSG00000287110.1	AC112484.5	17.0455	8.43147	17.9553	22.0039	12.3922	1.29677	14.6605	20.4453	14.2789	-0.20823	0.315593	-0.659805	0.509379	0.994131
ENSG00000086712.13	TXLNG	417.165	440.544	355.115	301.637	498.548	132.271	464.556	339.206	368.63	-0.0556534	0.28121	-0.197907	0.843118	0.994131
ENSG00000184635.16	ZNF93	226.974	149.659	102.744	137.524	101.997	64.8387	189.671	80.8518	131.782	-0.353488	0.284671	-1.24174	0.214331	0.994131
ENSG00000268061.5	NAPA-AS1	21.5311	27.4023	20.9478	28.4217	16.2052	50.5742	12.828	36.2439	26.7693	0.140526	0.30431	0.461787	0.644234	0.994131
ENSG00000121931.16	LRIF1	270.036	330.935	278.307	292.469	304.086	46.6838	306.955	333.63	270.388	-0.151373	0.304416	-0.497257	0.619008	0.994131
ENSG00000130829.18	DUSP9	5.38278	4.21574	1.99503	3.66732	15.2519	9.07741	6.41398	5.57599	6.44752	0.577934	0.315298	1.83298	0.0668063	0.994131
ENSG00000119328.12	ABITRAM	361.543	324.612	351.125	355.73	316.478	143.942	361.016	354.075	321.065	-0.196247	0.248166	-0.79079	0.429067	0.994131
ENSG00000082641.16	NFE2L1	11763.2	10240	11854.5	11071.6	10720.2	17968.1	10240.4	11493	11918.9	0.145377	0.209446	0.694105	0.487616	0.994131
ENSG00000183530.14	PRR14L	841.508	878.981	738.161	732.547	811.213	277.51	858.557	993.455	766.491	-0.0877748	0.273449	-0.320992	0.748217	0.994131
ENSG00000146410.12	MTFR2	52.9307	70.6136	58.8534	45.8415	59.1013	60.9483	55.8933	21.3746	53.1946	-0.15738	0.277223	-0.567701	0.570238	0.994131
ENSG00000148835.11	TAF5	128.29	130.688	154.615	116.437	127.735	58.3548	130.112	110.59	119.603	-0.249881	0.244405	-1.02241	0.306588	0.994131
ENSG00000066739.12	ATG2B	1466.81	1597.76	1211.98	1296.4	1595.73	470.729	1538.44	1546.41	1340.53	-0.0840804	0.275585	-0.305098	0.760292	0.994131
ENSG00000137601.17	NEK1	902.513	805.206	470.827	450.163	747.345	110.226	743.106	740.677	621.258	-0.100185	0.309061	-0.324159	0.745818	0.994131
ENSG00000166432.15	ZMAT1	26.9139	48.481	29.9254	28.4217	82.9324	11.671	52.2281	85.4985	45.759	0.475227	0.31049	1.53057	0.125876	0.994131
ENSG00000235848.4	RMDN2-AS1	23.3254	56.9124	61.8459	60.5108	39.0831	10.3742	54.0607	34.3853	42.5622	-0.337694	0.306128	-1.10311	0.269979	0.994131
ENSG00000170185.10	USP38	782.297	884.251	775.069	774.721	886.519	220.451	857.641	757.405	742.294	-0.173482	0.282509	-0.614075	0.539166	0.994131
ENSG00000198925.12	ATG9A	1188.7	1267.88	1353.63	1172.62	1406.99	2488.51	1322.2	1265.75	1433.28	0.32026	0.228805	1.3997	0.161602	0.994131
ENSG00000205300.3	AL356414.1	0	6.3236	1.99503	2.75049	3.81299	0	2.74885	1.85866	2.4362	-0.0759399	0.263772	-0.287899	0.773424	0.994131
ENSG00000168702.18	LRP1B	9.86843	5.26967	3.99006	5.50098	8.57922	5.18709	5.4977	14.8693	7.34531	0.236764	0.315751	0.749842	0.45335	0.994131
ENSG00000091436.17	MAP3K20	3943.78	3852.13	3075.34	3915.78	3162.87	1130.79	4369.76	4481.23	3491.46	-0.122762	0.282458	-0.434619	0.663839	0.994131
ENSG00000254402.7	LRRC24	23.3254	14.7551	21.9453	23.8376	21.9247	36.3096	21.0745	24.1626	23.4168	0.208925	0.277968	0.751614	0.452284	0.994131
ENSG00000133119.13	RFC3	379.486	465.839	387.036	313.556	369.86	226.935	341.774	173.785	332.284	-0.38737	0.243681	-1.58966	0.111911	0.994131
ENSG00000132824.14	SERINC3	6065.5	5886.22	7365.65	6601.18	6245.67	4661.9	6894.11	7027.6	6343.48	-0.0558168	0.186887	-0.298665	0.765195	0.994131
ENSG00000214595.12	EML6	5.38278	7.37754	27.9304	25.6712	29.5506	9.07741	25.6559	13.0106	17.9571	0.11501	0.315756	0.364237	0.715681	0.994131
ENSG00000138768.14	USO1	4998.81	5156.9	3771.6	3967.12	4620.39	1086.7	4607.99	4979.36	4148.61	-0.15687	0.291276	-0.53856	0.59019	0.994131
ENSG00000163214.21	DHX57	830.742	892.682	760.106	783.889	837.904	381.251	842.981	800.154	766.214	-0.157568	0.237291	-0.664029	0.506672	0.994131
ENSG00000067082.15	KLF6	5093.9	5853.55	4550.66	4115.65	11897.5	2864.57	11107.2	10900.1	7047.89	0.643395	0.286512	2.24561	0.0247289	0.994131
ENSG00000218510.8	LINC00339	150.718	131.742	173.568	176.031	128.688	199.703	140.191	204.453	163.137	0.0755436	0.219668	0.343898	0.730923	0.994131
ENSG00000123975.5	CKS2	522.13	595.473	632.424	558.349	557.649	766.393	503.956	397.754	566.766	-0.0467156	0.215235	-0.217045	0.828174	0.994131
ENSG00000181481.14	RNF135	409.988	421.574	416.961	430.91	462.325	613.374	503.039	463.736	465.238	0.259404	0.167358	1.55	0.121142	0.994131
ENSG00000070882.13	OSBPL3	452.154	502.726	551.626	468.5	965.639	372.174	781.59	421.916	564.541	0.284224	0.261755	1.08584	0.277551	0.994131
ENSG00000237975.7	FLG-AS1	84.3302	147.551	175.563	78.8474	150.613	111.522	75.1352	53.9012	109.683	-0.221803	0.287664	-0.771047	0.440679	0.994131
ENSG00000083520.15	DIS3	1778.11	1865.46	1349.64	1443.09	1799.73	335.864	1594.33	1652.35	1477.32	-0.17279	0.296778	-0.58222	0.560418	0.994131
ENSG00000116584.20	ARHGEF2	1985.35	1652.57	1873.33	1538.44	1449.89	3353.45	1578.76	1340.1	1846.49	0.102851	0.259278	0.396682	0.691602	0.994131
ENSG00000132688.11	NES	480.862	1417.54	2330.2	1254.22	1057.15	2067.06	652.394	273.223	1191.58	-0.238342	0.314461	-0.757938	0.448488	0.994131
ENSG00000145833.16	DDX46	1702.75	1985.61	1646.9	1671.38	1995.14	404.593	1957.18	1885.61	1656.15	-0.113559	0.293812	-0.386501	0.699125	0.994131
ENSG00000009307.16	CSDE1	17273.3	16474	16969.7	17402.3	16436.8	5994.98	16327.2	18296.7	15646.9	-0.199166	0.261994	-0.760195	0.447138	0.994131
ENSG00000166477.13	LEO1	648.625	689.273	590.529	599.607	656.787	175.064	626.738	580.832	570.932	-0.226841	0.278712	-0.813891	0.415708	0.994131
ENSG00000005175.10	RPAP3	649.522	797.828	545.641	541.846	747.345	173.768	734.859	645.885	604.587	-0.0965134	0.289661	-0.333194	0.738988	0.994131
ENSG00000152767.17	FARP1	3237.74	3857.4	4432.96	3274	3474.58	5810.84	2982.5	3326.08	3799.51	0.0632004	0.229863	0.274948	0.783356	0.994131
ENSG00000071794.16	HLTF	1509.87	1576.68	1114.22	1228.55	1291.65	215.264	1194.83	1514.81	1205.74	-0.231846	0.303742	-0.7633	0.445285	0.994131
ENSG00000167995.17	BEST1	130.981	88.5305	87.7813	64.1781	101.997	124.49	109.038	101.297	101.037	0.192231	0.235415	0.816565	0.414177	0.994131
ENSG00000161996.19	WDR90	307.716	341.475	264.341	342.894	385.112	604.296	351.853	329.913	365.95	0.349136	0.223654	1.56106	0.118511	0.994131
ENSG00000139734.19	DIAPH3	965.312	1065.53	1086.29	770.137	967.545	337.161	733.943	512.062	804.748	-0.47336	0.261598	-1.80949	0.070375	0.994131
ENSG00000230479.1	AP000695.1	0	2.10787	0	1.83366	15.2519	1.29677	11.9117	1.85866	4.28257	0.636643	0.274723	2.3174	0.020482	0.994131
ENSG00000198795.11	ZNF521	309.51	580.718	499.755	452.914	709.215	265.839	625.821	1066.87	563.83	0.382155	0.285103	1.34041	0.180112	0.994131
ENSG00000106591.4	MRPL32	973.386	910.599	790.032	1026.85	816.932	462.948	955.683	1074.31	876.342	-0.132739	0.238214	-0.557223	0.577375	0.994131
ENSG00000106537.8	TSPAN13	39.4737	96.9619	142.645	127.439	163.958	63.5419	50.3956	80.8518	95.6584	-0.113374	0.303859	-0.373114	0.709064	0.994131
ENSG00000170390.16	DCLK2	83.4331	82.2069	123.692	114.604	154.426	162.097	116.368	150.552	123.422	0.454519	0.218992	2.07551	0.0379397	0.994131
ENSG00000213186.8	TRIM59	299.641	204.463	203.493	219.122	246.891	84.2903	207.996	261.142	215.88	-0.157957	0.271358	-0.582099	0.5605	0.994131
ENSG00000166278.15	C2	223.385	103.285	67.831	89.8493	76.2597	230.826	179.591	118.025	136.132	0.208427	0.299624	0.695628	0.486662	0.994131
ENSG00000185305.11	ARL15	233.254	226.596	238.406	193.451	220.2	70.0258	186.922	211.887	197.593	-0.281571	0.267924	-1.05094	0.293288	0.994131
ENSG00000151292.17	CSNK1G3	1042.46	1020.21	874.821	841.65	1058.1	217.858	979.507	961.858	874.559	-0.159531	0.292311	-0.545758	0.585233	0.994131
ENSG00000129472.15	RAB2B	632.477	629.199	664.345	645.448	611.984	745.645	508.537	522.284	619.99	-0.0983832	0.179945	-0.54674	0.584558	0.994131
ENSG00000143457.11	GOLPH3L	568.78	544.884	588.534	579.437	566.228	361.8	528.695	698.857	554.652	-0.0703915	0.210149	-0.334959	0.737656	0.994131
ENSG00000188729.6	OSTN	0	1.05393	36.9081	1.83366	19.0649	0	0.916283	5.57599	8.16911	-0.0612906	0.187688	-0.326555	0.744004	0.994131
ENSG00000100342.21	APOL1	1931.52	1329.01	1139.16	1272.56	916.07	3116.15	1804.16	1530.61	1629.9	0.279241	0.276555	1.00971	0.312634	0.994131
ENSG00000257167.2	TMPO-AS1	68.1819	50.5888	53.8658	30.2554	47.6623	77.8064	39.4002	26.9506	49.3389	-0.0648807	0.287318	-0.225815	0.821345	0.994131
ENSG00000177189.14	RPS6KA3	1440.79	1601.98	1274.82	1468.76	2131.46	536.864	1838.06	1736.92	1503.71	0.080528	0.279804	0.287801	0.773499	0.994131
ENSG00000122299.12	ZC3H7A	1639.95	1415.43	1708.74	1696.13	1547.12	766.393	1457.81	1437.68	1458.66	-0.263994	0.224549	-1.17567	0.239728	0.994131
ENSG00000185670.9	ZBTB3	83.4331	68.5057	87.7813	101.768	63.8675	120.6	49.4793	79.9225	81.9197	-0.102822	0.259599	-0.396081	0.692045	0.994131
ENSG00000129493.15	HEATR5A	1185.11	1095.04	1176.07	980.091	1216.34	398.109	923.614	897.734	984.013	-0.289681	0.258433	-1.12091	0.262324	0.994131
ENSG00000166598.15	HSP90B1	28293.7	31279.7	30092	33975.9	33828.8	9592.23	27476.6	26624.4	27645.4	-0.259648	0.270282	-0.960655	0.336726	0.994131
ENSG00000122033.14	MTIF3	635.168	716.675	726.191	683.955	673.945	243.793	623.989	800.154	637.984	-0.182547	0.265488	-0.687589	0.491711	0.994131
ENSG00000198399.14	ITSN2	984.152	915.869	755.119	739.882	1135.32	195.813	1123.36	1547.34	924.606	0.14934	0.305189	0.489335	0.624604	0.994131
ENSG00000139428.12	MMAB	378.589	385.74	417.959	395.154	413.709	579.658	417.825	460.948	431.198	0.224108	0.177534	1.26234	0.206827	0.994131
ENSG00000204611.7	ZNF616	285.287	281.4	205.488	229.208	252.61	80.3999	275.801	298.315	238.564	-0.102224	0.280339	-0.364644	0.715378	0.994131
ENSG00000167395.10	ZNF646	564.295	597.581	612.474	682.121	615.797	1041.31	585.505	610.571	663.707	0.184911	0.217955	0.84839	0.396221	0.994131
ENSG00000283632.3	EXOC3L2	4.48565	5.26967	63.8409	3.66732	25.7376	6.48387	4.58142	92.9331	25.875	0.206713	0.282597	0.731475	0.464489	0.994131
ENSG00000143228.13	NUF2	231.459	282.454	298.257	210.871	282.161	68.729	175.926	116.166	208.253	-0.474315	0.286169	-1.65746	0.0974263	0.994131
ENSG00000185129.7	PURA	1290.07	1419.65	1279.81	1094.69	1408.9	417.561	1091.29	1139.36	1142.67	-0.24834	0.268024	-0.926558	0.354156	0.994131
ENSG00000110076.19	NRXN2	1278.41	1128.76	1007.49	1047.02	829.324	1736.38	1160.02	1347.53	1191.87	0.157213	0.224847	0.6992	0.484427	0.994131
ENSG00000075234.17	TTC38	675.539	658.709	574.568	672.953	555.743	1483.51	588.254	631.016	730.036	0.256407	0.267287	0.959295	0.33741	0.994131
ENSG00000170242.19	USP47	2124.4	2213.26	1557.12	1617.29	2196.28	339.755	1972.76	2117.95	1767.35	-0.115169	0.303558	-0.379396	0.704394	0.994131
ENSG00000024526.17	DEPDC1	504.187	643.954	468.832	384.152	540.491	153.019	403.165	246.273	418.009	-0.417563	0.281082	-1.48555	0.137397	0.994131
ENSG00000164219.10	PGGT1B	428.828	420.52	363.095	328.225	437.54	116.71	374.76	406.118	359.474	-0.150048	0.279467	-0.536906	0.591333	0.994131
ENSG00000101439.9	CST3	5293.96	3950.14	4932.71	4413.62	5287.66	9295.27	5336.43	5221.91	5466.46	0.371338	0.223598	1.66074	0.0967662	0.994131
ENSG00000053747.16	LAMA3	1172.55	3381.02	2523.71	4504.39	10395.1	2510.55	4365.17	5331.57	4273.01	0.608339	0.304596	1.9972	0.0458036	0.994131
ENSG00000162783.11	IER5	701.556	758.832	709.233	896.66	958.966	1413.48	740.357	920.967	887.507	0.34025	0.217777	1.56238	0.118199	0.994131
ENSG00000128536.16	CDHR3	187.5	223.434	144.64	167.78	134.408	132.271	145.689	130.106	158.228	-0.367791	0.198756	-1.85046	0.0642466	0.994131
ENSG00000136982.6	DSCC1	163.278	178.115	156.61	124.689	169.678	63.5419	140.191	89.2158	135.665	-0.329534	0.262782	-1.25402	0.209836	0.994131
ENSG00000089351.14	GRAMD1A	1437.2	1090.82	1050.38	1256.97	961.826	2544.27	1506.37	1223.93	1383.97	0.290169	0.2564	1.1317	0.257759	0.994131
ENSG00000125037.12	EMC3	1807.72	2134.22	1892.29	1829.99	1835.95	2418.48	1982.84	2328.9	2028.8	0.148418	0.165813	0.895091	0.370738	0.994131
ENSG00000107882.12	SUFU	954.546	832.608	817.962	839.816	713.982	1539.27	852.143	948.847	937.397	0.19644	0.23178	0.847525	0.396703	0.994131
ENSG00000138433.16	CIR1	726.675	771.48	600.504	556.516	845.53	169.877	842.064	1005.54	689.773	0.0723621	0.298949	0.242055	0.808738	0.994131
ENSG00000141753.7	IGFBP4	213321	167716	132021	144506	138446	354179	192606	164255	188381	0.288238	0.261509	1.10221	0.27037	0.994131
ENSG00000132879.14	FBXO44	343.601	260.322	343.145	360.314	323.151	609.483	382.09	464.666	385.846	0.377227	0.224124	1.68312	0.0923518	0.994131
ENSG00000112167.10	SAYSD1	287.979	274.023	258.356	257.629	269.769	333.271	291.378	300.174	284.072	0.135842	0.163732	0.829659	0.406732	0.994131
ENSG00000167525.14	PROCA1	47.5479	65.3439	44.8882	77.9305	52.4286	75.2128	54.977	69.6998	61.0036	0.0762802	0.246453	0.309513	0.756931	0.994131
ENSG00000128708.13	HAT1	1024.52	1102.41	1047.39	908.578	1171.54	337.161	1007	843.833	930.304	-0.212925	0.270116	-0.78827	0.430539	0.994131
ENSG00000104774.13	MAN2B1	1408.49	1242.59	1275.82	1310.15	1376.49	3121.33	1436.73	1634.69	1600.79	0.431668	0.24611	1.75396	0.0794369	0.994131
ENSG00000036257.13	CUL3	1812.2	1874.95	1780.56	1789.65	1840.72	569.283	1804.16	1799.18	1658.84	-0.205316	0.270437	-0.759202	0.447732	0.994131
ENSG00000131849.12	ZNF132	138.158	98.0159	137.657	160.445	122.016	178.955	133.777	179.361	143.548	0.168405	0.22377	0.752581	0.451702	0.994131
ENSG00000165526.9	RPUSD4	557.118	568.07	570.578	613.359	559.556	867.541	541.523	710.938	623.586	0.190241	0.196343	0.968921	0.332584	0.994131
ENSG00000176723.10	ZNF843	45.7536	33.7259	44.8882	48.592	31.4571	47.9806	41.2327	40.8906	41.8151	-0.0877666	0.243689	-0.360158	0.718729	0.994131
ENSG00000166348.18	USP54	464.713	380.47	322.197	346.562	367.953	510.929	384.839	328.983	388.331	0.0625433	0.205657	0.304114	0.761041	0.994131
ENSG00000071243.16	ING3	215.311	253.998	205.488	209.037	246.891	77.8064	226.322	202.594	204.681	-0.17337	0.267453	-0.648224	0.51684	0.994131
ENSG00000109762.16	SNX25	1016.45	973.835	1265.85	981.008	883.659	387.735	749.52	779.709	879.72	-0.494359	0.237729	-2.0795	0.0375711	0.994131
ENSG00000138246.17	DNAJC13	3492.53	3731.98	2581.57	2943.94	3332.55	749.535	3621.15	3702.46	3019.46	-0.10895	0.294928	-0.369413	0.71182	0.994131
ENSG00000283041.1	AC008038.1	448.565	411.034	448.882	330.059	346.029	728.787	382.09	472.1	445.943	0.19322	0.239147	0.807954	0.419117	0.994131
ENSG00000021776.11	AQR	1303.53	1366.95	1213.97	1336.74	1221.11	430.529	1278.21	1340.1	1186.39	-0.222803	0.265943	-0.837783	0.402153	0.994131
ENSG00000187994.14	RINL	95.0958	96.9619	80.7987	76.0969	55.2883	93.3677	78.8004	96.6505	84.1325	-0.0918316	0.230063	-0.399158	0.689777	0.994131
ENSG00000179008.9	C14orf39	47.5479	59.0203	32.918	31.1722	28.5974	12.9677	36.6513	65.0532	39.241	-0.153957	0.30317	-0.507823	0.611578	0.994131
ENSG00000109171.15	SLAIN2	1828.35	1924.48	1770.59	1765.81	1881.71	793.625	1659.39	1540.83	1645.6	-0.258364	0.236073	-1.09443	0.273769	0.994131
ENSG00000139624.14	CERS5	1023.62	1059.2	1007.49	1043.35	1082.89	2050.2	1052.81	1000.89	1165.06	0.272821	0.234249	1.16466	0.244155	0.994131
ENSG00000231711.2	LINC00899	66.3876	53.7506	85.7863	83.4315	47.6623	50.5742	48.563	58.5479	61.8379	-0.415707	0.23206	-1.79138	0.073232	0.994131
ENSG00000167513.9	CDT1	227.871	316.18	304.242	244.794	332.683	995.922	256.559	146.834	353.136	0.402656	0.308235	1.30633	0.191441	0.994131
ENSG00000162407.9	PLPP3	35569.4	27611	20322.4	24517	8400.01	17638.7	17978.4	25621.7	22207.3	-0.485378	0.267152	-1.81686	0.0692387	0.994131
ENSG00000186666.6	BCDIN3D	148.026	146.497	148.63	126.522	99.1376	120.6	143.857	135.682	133.619	-0.167902	0.198148	-0.847358	0.396795	0.994131
ENSG00000133640.20	LRRIQ1	3.58852	3.1618	2.99254	4.58415	7.62597	1.29677	9.16283	1.85866	4.28391	0.184439	0.304464	0.60578	0.544661	0.994131
ENSG00000120685.20	PROSER1	669.259	735.646	613.472	678.454	680.618	736.567	736.692	669.119	689.978	0.0618849	0.148945	0.415487	0.677785	0.994131
ENSG00000167613.16	LAIR1	22.4282	2.10787	4.98757	5.50098	0	15.5613	4.58142	1.85866	7.12825	-0.192469	0.281212	-0.684428	0.493705	0.994131
ENSG00000165023.7	DIRAS2	0.89713	1.05393	0.997515	2.75049	2.85974	0	0.916283	2.78799	1.53289	0.0491746	0.25402	0.193585	0.846501	0.994131
ENSG00000166295.9	ANAPC16	1086.42	860.01	954.622	1005.76	852.202	853.277	855.808	1150.51	952.327	-0.0672563	0.179092	-0.37554	0.707259	0.994131
ENSG00000137720.8	C11orf1	167.763	180.223	163.592	185.2	167.771	143.942	193.336	225.827	178.457	0.0642182	0.198222	0.323971	0.74596	0.994131
ENSG00000167670.16	CHAF1A	466.508	558.585	559.606	435.494	574.808	1065.95	514.035	291.81	558.349	0.204685	0.275642	0.742575	0.457739	0.994131
ENSG00000145284.12	SCD5	310.407	249.782	334.167	377.734	205.901	208.78	335.36	255.566	284.712	-0.29055	0.2194	-1.32429	0.185406	0.994131
ENSG00000138592.14	USP8	1631.88	1793.8	1319.71	1327.57	1621.47	293.071	1728.11	1880.97	1449.57	-0.0879714	0.302214	-0.29109	0.770983	0.994131
ENSG00000100599.16	RIN3	915.072	1204.65	1116.22	1237.72	1286.88	2287.51	1113.28	1325.23	1310.82	0.356164	0.233824	1.52321	0.127705	0.994131
ENSG00000116747.12	RO60	1073.87	1175.14	875.818	757.301	1087.65	188.032	1050.06	992.526	900.049	-0.147075	0.300935	-0.488728	0.625034	0.994131
ENSG00000225166.2	AC012462.1	0.89713	0	5.98509	6.41781	4.76623	0	0.916283	1.85866	2.60515	-0.157729	0.253406	-0.622438	0.533654	0.994131
ENSG00000176871.8	WSB2	1953.05	2186.91	2450.89	2009.69	2560.42	2718.04	2046.98	1683.95	2201.24	0.0594065	0.197948	0.300112	0.764092	0.994131
ENSG00000164292.13	RHOBTB3	7354.67	6617.65	5435.46	6614.01	7339.04	2607.81	7458.55	7117.75	6318.12	-0.0662647	0.263597	-0.251386	0.801516	0.994131
ENSG00000172216.6	CEBPB	1207.54	1010.72	989.535	972.756	1347.89	2155.24	1427.57	1119.84	1278.89	0.458781	0.218291	2.10169	0.0355802	0.994131
ENSG00000153006.16	SREK1IP1	654.008	748.293	640.404	607.858	788.335	142.645	757.766	723.949	632.907	-0.0899286	0.29755	-0.302231	0.762476	0.994131
ENSG00000089505.17	CMTM1	55.6221	50.5888	47.8807	30.2554	43.8493	9.07741	55.8933	46.4666	42.4542	-0.150007	0.303802	-0.493765	0.621472	0.994131
ENSG00000266573.6	AC018697.1	0	0	1.99503	0.91683	0	0	0	0	0.363982	-0.0767546	0.118694	-0.646658	0.517853	0.994131
ENSG00000273828.2	AL133227.1	3.58852	0	6.9826	11.002	1.90649	5.18709	3.66513	8.36398	5.08697	-0.0604557	0.296303	-0.204033	0.838327	0.994131
ENSG00000105339.10	DENND3	54.7249	45.3192	180.55	74.2632	111.53	71.3225	76.9678	116.166	91.3555	0.056551	0.298906	0.189193	0.849941	0.994131
ENSG00000065320.9	NTN1	6.27991	5.26967	6.9826	11.9188	24.7844	10.3742	16.4931	8.36398	11.3083	0.546668	0.313454	1.74401	0.081157	0.994131
ENSG00000099849.15	RASSF7	32.2967	11.5933	36.9081	21.0871	45.7558	54.4645	28.4048	20.4453	31.3694	0.346997	0.302005	1.14898	0.250564	0.994131
ENSG00000082701.16	GSK3B	1522.43	1647.3	1482.31	1440.34	1492.78	1042.61	1513.7	1263.89	1425.67	-0.179801	0.177617	-1.0123	0.311395	0.994131
ENSG00000143418.19	CERS2	6478.18	5488.89	5894.31	5897.05	5863.42	10216	5965.92	5532.31	6417.01	0.184891	0.218884	0.8447	0.398279	0.994131
ENSG00000139620.13	KANSL2	431.519	399.441	398.008	470.334	419.428	564.096	430.653	355.005	433.561	0.0502571	0.192018	0.261732	0.793528	0.994131
ENSG00000171303.7	KCNK3	8.9713	9.48541	22.9428	51.3425	22.8779	82.9935	4.58142	15.7986	27.3742	0.167223	0.307857	0.543183	0.587004	0.994131
ENSG00000112242.15	E2F3	610.048	666.086	673.322	676.62	667.273	403.296	634.984	414.482	593.264	-0.2684	0.210925	-1.27249	0.2032	0.994131
ENSG00000233308.2	OSTN-AS1	3.58852	16.8629	53.8658	9.1683	12.3922	2.59355	7.33027	11.152	14.6192	-0.507515	0.30903	-1.64228	0.100532	0.994131
ENSG00000164754.15	RAD21	3672.85	3860.56	3701.78	3574.72	3864.46	1180.06	3383.83	3044.49	3285.34	-0.283799	0.265351	-1.06952	0.284835	0.994131
ENSG00000184995.7	IFNE	9.86843	25.2944	26.9329	30.2554	48.6156	2.59355	38.4839	32.5266	26.8213	0.203803	0.315706	0.645547	0.518573	0.994131
ENSG00000163364.10	LINC01116	259.271	258.214	360.103	352.979	278.348	427.935	396.751	333.63	333.404	0.193614	0.211333	0.916153	0.359586	0.994131
[truncated: 58,674 more rows]

## Sheet: DESeq2_28x_ExtendedCohort
Genes with padj <= 0.05, sorted by log2FoldChange
DESeq2-normalised counts:		hip	hip	hip	hip	hip	hip	hip	hip	hip	hip	hip	hip	knee	knee	hip	hip	knee	knee	knee	knee	knee	knee	knee	knee	knee	knee	knee	knee		DESeq2 output:
		primary	primary	primary	primary	primary	primary	primary	primary	primary	primary	primary	primary	primary	primary	revision	revision	revision	revision	revision	revision	revision	revision	revision	revision	revision	revision	revision	revision
Gene ID	Gene name	PH 203	PH 212	PH 215	PH 222	PH 006	PH 001	PH 002	PH 003	PH 004	PH 011	PH 014	PH 018	PK 012	PK 020	RH 011	RH 013	RF 219 AF	RK 225 AF	RK 228 AF	RK 241 AF	RK 243 AF	RK 001	RK 003	RK 008	RK 009	RK 014	RK 015	RK 017			baseMean	log2FoldChange	lfcSE	stat	pvalue	padj
ENSG00000125740.14	FOSB	26.0385	23.3551	45.9555	39.8907	60.2063	35.3614	206.348	34.5849	15.3746	39.6654	83.1641	68.0218	30.2043	45.1169	15564.7	118.427	4729.67	7358.43	44.5342	64.2456	4250.42	13897.1	18070.8	114.86	54.4805	35.4859	73.53	34.5724		ENSG00000125740.14	2327.3	-4.71345	1.13149	-4.16571	3.10382e-05	0.0109701
ENSG00000184985.16	SORCS2	50.2812	21.3242	48.8889	79.7814	73.9242	55.3088	38.6902	441.699	400.643	51.37	598.142	23.4173	6.17815	26.1678	52.554	612.51	452.308	97.3528	36.6752	305.167	187.281	97.3314	416.477	320.712	47.3743	101.135	85.785	483.104		ENSG00000184985.16	186.128	-3.15197	0.96113	-3.27944	0.00104012	0.0219474
ENSG00000123358.20	NR4A1	149.946	320.878	56.7111	183.941	631.023	427.963	880.202	146.245	87.7254	101.439	241.496	134.928	85.8077	160.616	5015.99	2011.99	2157.63	2077.55	309.993	557.13	1771.09	2749.38	5079.33	1342.51	100.67	54.116	184.768	129.192		ENSG00000123358.20	969.652	-2.67509	0.741942	-3.60552	0.000311528	0.0166402
ENSG00000171345.13	KRT19	844.904	594.031	912.266	1062.64	864.989	284.704	360.034	1080.04	1859.42	864.837	2899.55	4842.93	409.131	2753.03	1862.75	1537	6488.78	125.316	1081.92	1005.85	1946.96	619.213	703.508	51301.9	2978.66	2675.63	2777.17	1104.5		ENSG00000171345.13	3422.92	-2.08345	0.781827	-2.66485	0.00770216	0.0402056
ENSG00000111057.11	KRT18	33.2215	11.1698	25.4222	12.1888	95.2632	24.4809	27.9429	59.2884	95.8649	126.149	359.844	151.655	59.7221	111.89	7.78577	198.652	149.139	182.278	316.979	75.2878	100.77	12.0505	47.8386	286.403	322.146	1475.33	238.501	99.1683		ENSG00000111057.11	168.087	-2.02819	0.637937	-3.17929	0.00147637	0.0237092
ENSG00000188064.10	WNT7B	39.5067	13.2007	126.133	62.0522	171.474	13.6005	34.3913	99.8022	80.4904	24.0594	257.489	163.921	24.7126	39.7028	138.198	56.03	78.237	53.8548	46.2807	132.507	289.953	199.298	28.1403	1261.96	48.5587	38.1473	109.352	13.647		ENSG00000188064.10	130.168	-1.8882	0.706549	-2.67243	0.00753046	0.0399294
ENSG00000162849.16	KIF26B	272.955	191.918	63.5555	267.046	96.0253	188.594	96.7254	70.1579	113.953	87.1339	255.889	49.0649	41.8741	86.6244	746.461	411.311	315.393	739.467	84.7024	56.2149	172.07	292.921	155.71	104.418	131.464	76.2946	662.713	113.725		ENSG00000162849.16	212.299	-1.88547	0.549405	-3.43184	0.000599511	0.0193176
ENSG00000124191.18	TOX2	89.7879	27.4168	122.222	75.3491	114.316	58.0289	44.0638	39.5256	234.236	157.361	586.946	279.893	17.1615	420.489	170.314	126.067	63.5676	37.2841	91.6881	74.284	128.34	76.0112	131.322	2343.43	390.838	273.241	713.618	278.399		ENSG00000124191.18	255.9	-1.76155	0.398046	-4.42549	9.62258e-06	0.00777367
ENSG00000118257.16	NRP2	2257.27	1352.56	1048.18	1899.24	915.288	2485.27	1546.53	499.011	1173.89	1045.61	2750.81	954.535	274.585	1044.91	3862.72	3385.99	5441.14	7930.11	743.11	861.293	4052.68	2781.82	3036.34	1906.37	1294.5	1372.42	7109.79	1594.88		ENSG00000118257.16	2307.89	-1.69839	0.5117	-3.31911	0.000903036	0.0217768
ENSG00000162551.14	ALPL	924.815	677.297	1276.98	664.845	1088.29	1458.88	596.474	852.765	1513.94	1273.2	3502.49	2152.16	215.549	387.103	139.171	4170.41	50.1206	417.374	189.489	53.2034	129.29	1468.31	448.369	692.141	1772.98	1899.38	791.862	2108.92		ENSG00000162551.14	1104.14	-1.62936	0.617443	-2.63888	0.00831804	0.0413344
ENSG00000177606.7	JUN	1362.08	1450.05	1239.82	1460.44	1710.93	1784.39	2831.91	1188.73	1081.65	1873.38	2936.33	1783.06	2114.3	1270.49	14769.6	2307.42	7250.37	9615.15	1362.22	1598.11	7015.91	15805.7	17170.3	3162.37	2660.07	2173.51	2180.45	1414.74		ENSG00000177606.7	4020.48	-1.62846	0.519024	-3.13754	0.00170371	0.0247013
ENSG00000174348.14	PODN	202.921	497.565	240.533	250.425	140.227	994.652	334.24	361.659	283.977	444.773	249.492	637.844	12.3563	161.518	795.122	677.453	1209.01	521.977	942.205	27.1036	263.334	414.353	774.797	67.1257	672.716	950.134	495.856	292.956		ENSG00000174348.14	461.297	-1.61081	0.601576	-2.67765	0.00741409	0.0396006
ENSG00000092068.20	SLC7A8	715.61	739.239	410.667	860.975	302.556	537.674	304.148	774.702	739.788	503.946	1421.79	1142.99	398.148	1430.2	3368.32	1568.84	405.854	243.382	240.136	302.155	1099.92	890.814	585.319	5881.7	183.576	1155.07	1009.62	558.618		ENSG00000092068.20	991.991	-1.55536	0.551237	-2.82158	0.0047788	0.0335495
ENSG00000075275.17	CELSR1	84.4006	56.8645	88	186.157	60.2063	32.6413	46.2133	141.304	72.3509	66.3258	412.622	146.08	53.544	36.9958	362.039	155.356	46.4532	166.743	33.1824	95.3646	157.81	153.876	136.95	76.0758	31.9777	56.7774	317.687	46.3999		ENSG00000075275.17	118.586	-1.51219	0.514157	-2.94111	0.0032704	0.029438
ENSG00000267519.6	AC020916.1	336.705	320.878	396	382.286	523.566	263.85	331.016	451.58	321.057	219.786	569.354	444.929	269.093	200.319	2162.5	664.719	892.391	1240.73	409.54	554.118	445.862	1908.62	1787.85	1020.31	226.213	287.436	313.917	206.525		ENSG00000267519.6	612.541	-1.50992	0.435114	-3.47016	0.00052014	0.0187792
ENSG00000026297.16	RNASET2	486.65	516.858	549.511	161.779	314.749	478.739	138.64	402.173	197.156	768.599	740.48	1069.39	438.649	306.795	770.792	1218.65	416.857	544.762	195.601	1184.53	243.37	543.202	536.542	1141.14	1075.4	1018.44	864.449	1402		ENSG00000026297.16	633.068	-1.47214	0.339484	-4.33641	1.44832e-05	0.00953678
ENSG00000162772.17	ATF3	156.231	149.269	141.778	121.888	121.937	155.046	176.255	108.695	141.989	177.519	177.523	163.921	82.3754	159.714	843.783	275.056	473.089	483.657	148.447	203.779	188.232	672.977	944.577	135.743	232.134	252.837	165.914	252.015		ENSG00000162772.17	260.942	-1.45735	0.386643	-3.76924	0.000163747	0.0156533
ENSG00000168528.12	SERINC2	2301.26	2561.95	2286.04	863.191	1872.49	980.145	1718.49	771.737	1428.93	2835.75	3355.35	6762.03	1125.8	4132.71	3259.32	5645.02	2739.52	2945.44	1149.16	3091.82	3057.34	2101.43	446.493	16165.4	3273.57	3868.85	9787.03	645.959		ENSG00000168528.12	3256.15	-1.44772	0.499217	-2.89998	0.00373187	0.0309666
ENSG00000162595.7	DIRAS3	85.2985	48.741	47.9111	43.2149	190.526	103.364	92.4265	54.3477	223.383	44.8675	95.9585	72.4822	53.544	86.6244	197.564	247.041	67.2349	50.7478	72.4773	127.487	154.008	185.393	90.0491	627.998	29.609	133.959	163.086	90.0703		ENSG00000162595.7	124.265	-1.43829	0.464455	-3.09671	0.00195678	0.0255268
ENSG00000054356.14	PTPRN	404.046	165.516	98.7555	126.321	116.602	291.051	241.814	139.328	605.939	201.578	377.437	362.411	40.5012	353.716	436.977	659.626	35.4511	106.674	43.661	38.1458	150.205	325.365	292.659	1024.79	424	56.7774	997.369	272.031		ENSG00000054356.14	299.598	-1.43693	0.550202	-2.61165	0.00901076	0.0427247
ENSG00000184497.13	TMEM255B	158.925	110.683	144.711	239.344	78.4968	86.1367	117.145	104.743	185.399	92.3359	838.038	273.202	59.7221	265.287	404.86	299.251	141.805	165.707	253.234	116.445	230.061	101.039	138.826	174.527	483.218	263.483	509.997	271.121		ENSG00000184497.13	225.276	-1.40316	0.35665	-3.93428	8.34467e-05	0.0133557
ENSG00000071282.12	LMCD1	689.571	620.433	585.689	988.403	547.192	1244.9	721.142	641.303	617.696	1154.2	1746.45	887.628	120.131	1497.88	700.72	2480.6	3629.46	3305.85	1037.39	602.303	561.843	475.533	605.017	824.9	3608.74	3095.25	4745.51	2109.83		ENSG00000071282.12	1423.06	-1.38787	0.520427	-2.6668	0.0076578	0.0401224
ENSG00000117122.14	MFAP2	89.7879	178.717	196.533	712.492	165.377	163.206	155.835	266.798	426.87	793.309	1189.89	1440.72	805.906	368.154	676.389	1245.39	855.717	1299.76	833.052	419.604	386.921	646.095	595.637	908.435	780.492	1287.25	757.925	884.327		ENSG00000117122.14	661.807	-1.37195	0.425702	-3.22279	0.00126947	0.0230509
ENSG00000088826.18	SMOX	470.489	563.568	426.311	609.441	339.137	403.482	440.638	377.47	333.718	456.478	1066.74	746.009	292.433	520.649	1413.12	961.424	323.95	222.669	341.429	328.255	622.685	645.168	418.353	2935.63	288.984	426.718	953.062	372.109		ENSG00000088826.18	617.861	-1.35332	0.388872	-3.48012	0.000501193	0.0187792
ENSG00000128965.13	CHAC1	83.5028	52.8028	62.5778	88.646	166.139	84.3233	34.3913	104.743	51.55	63.0745	139.14	117.087	52.1711	59.5543	104.135	266.142	102.686	197.813	60.2522	60.2303	53.2372	66.7415	36.5824	177.51	209.631	155.251	168.742	119.184		ENSG00000128965.13	104.923	-1.35227	0.371575	-3.6393	0.000273379	0.0160561
ENSG00000183087.15	GAS6	14278.1	16521.2	17609.8	15877.6	13477.1	20127	25474.3	10673.9	26796.1	23409.1	32299.6	30161.5	12622.7	24880.1	26523.2	67081.9	27098.1	41387.4	16601.7	12313.1	16546.3	14495.9	18943.1	45363.6	48075.5	20339.6	73551.7	32144.2		ENSG00000183087.15	26595.5	-1.33264	0.304958	-4.36991	1.243e-05	0.00893382
ENSG00000160888.7	IER2	539.625	680.343	678.578	733.546	1116.48	989.212	1300.42	691.698	614.982	1154.85	1432.98	1047.09	1160.12	773.303	5237.88	1464.42	2715.07	1648.78	956.176	948.627	1181.68	4601.46	4734.14	2461.28	946.303	674.232	1226.44	763.323		ENSG00000160888.7	1516.89	-1.3298	0.447616	-2.97085	0.00296976	0.0285162
ENSG00000171223.6	JUNB	1241.77	2218.73	1397.24	2240.53	1923.55	2247.71	3364.97	1094.86	958.649	3060.09	2514.11	1790.87	1237	1815.5	10264.6	3290.49	6760.17	5741.75	1007.7	1260.82	4255.18	9062.94	11477.5	2966.96	1423.6	1492.18	3025.1	1806.87		ENSG00000171223.6	3247.91	-1.31113	0.481884	-2.72084	0.00651154	0.0375934
ENSG00000142627.13	EPHA2	959.833	378.758	450.755	2226.12	695.04	358.147	849.034	677.864	685.525	844.028	2071.1	1630.29	697.445	502.602	2079.78	1763.67	861.83	543.726	1418.11	1492.71	1459.27	354.101	590.947	2346.42	1343.06	1025.54	2283.2	626.853		ENSG00000142627.13	1114.85	-1.29401	0.408079	-3.17099	0.0015192	0.024031
ENSG00000249992.2	TMEM158	400.454	156.377	417.511	1052.67	531.187	180.434	378.304	313.24	262.272	500.045	1599.31	1180.9	806.592	526.965	1660.32	672.36	234.711	328.307	615.62	601.299	1478.28	457.921	303.916	4348.25	735.487	1147.08	618.406	307.513		ENSG00000249992.2	779.134	-1.29176	0.502901	-2.56861	0.0102106	0.0452061
ENSG00000154358.21	OBSCN	166.108	66.0035	192.622	118.564	87.6421	153.233	124.668	109.684	164.598	221.086	299.071	255.36	32.2637	99.2571	37.9557	385.843	107.576	121.173	112.645	116.445	97.9185	131.629	257.953	183.477	261.743	96.699	407.243	127.372		ENSG00000154358.21	161.994	-1.29047	0.382938	-3.36991	0.000751915	0.0204919
ENSG00000135424.18	ITGA7	1040.64	1069.26	1035.47	1788.43	1654.53	1374.56	1089.77	1872.53	1651.41	1737.48	6624.34	3983.18	1637.21	1972.51	1253.51	6097.08	1645.42	1367.08	2483.44	1575.02	982.987	465.337	913.623	4306.49	2513.21	6631.42	3810.36	2155.32		ENSG00000135424.18	2311.84	-1.2828	0.360581	-3.5576	0.000374258	0.0177693
ENSG00000101680.15	LAMA1	347.479	204.103	364.711	324.666	295.697	125.125	418.069	405.137	537.205	1338.22	2482.13	481.728	420.801	347.4	739.649	445.693	301.946	599.652	503.848	501.919	1290.05	362.443	1105.92	1027.77	1507.69	672.457	1733.61	682.351		ENSG00000101680.15	698.838	-1.275	0.352406	-3.61798	0.000296917	0.0166402
ENSG00000183828.15	NUDT14	106.848	107.636	181.867	62.0522	70.8758	106.084	90.2771	90.9089	100.387	259.451	575.751	506.26	63.1544	473.727	116.787	285.244	69.6798	169.85	113.519	78.2993	134.994	114.017	154.772	598.165	872.872	371.714	600.495	577.724		ENSG00000183828.15	251.908	-1.23026	0.312591	-3.93568	8.29603e-05	0.0133557
ENSG00000173917.10	HOXB2	119.418	117.791	41.0667	109.699	72.4	129.658	51.5869	181.818	113.953	109.243	86.3627	93.6693	63.1544	111.89	292.94	429.139	187.035	69.3898	166.785	231.886	178.725	85.2808	84.421	405.738	28.4246	70.0846	92.3839	42.7607		ENSG00000173917.10	134.525	-1.2259	0.474707	-2.58243	0.00981064	0.0443015
ENSG00000128016.7	ZFP36	1193.28	1360.69	900.533	1342.99	1755.89	2062.75	2817.93	1094.86	1062.65	2026.19	2414.96	1887.88	975.462	1276.81	6548.81	2126.59	7667.23	5085.13	1153.52	1084.14	3040.23	6720.5	10568.6	2506.03	1754.04	1069.9	1945.72	1419.29		ENSG00000128016.7	2673.66	-1.21402	0.473254	-2.56527	0.0103096	0.0453071
ENSG00000166289.6	PLEKHF1	266.67	349.311	329.511	325.774	208.817	218.515	190.227	214.426	243.28	384.3	910.007	798.42	165.437	450.266	493.423	687.641	365.514	310.701	296.022	215.825	350.795	377.275	351.754	812.967	632.448	489.705	707.019	627.763		ENSG00000166289.6	420.493	-1.21237	0.222914	-5.43871	5.3667e-08	0.000606974
ENSG00000198598.6	MMP17	308.87	193.949	175.022	213.859	192.051	221.235	194.526	251.976	160.076	232.791	617.333	937.808	523.77	208.44	736.729	696.555	245.713	126.352	282.05	268.025	403.082	351.32	257.015	1068.04	473.743	410.749	301.662	349.364		ENSG00000198598.6	371.504	-1.21194	0.331126	-3.66006	0.000252155	0.0160022
ENSG00000178531.6	CTXN1	43.0982	62.9572	68.4444	69.8088	95.2632	40.8016	41.9144	77.0749	125.71	65.6756	308.667	457.196	70.7055	194.905	154.742	146.442	42.7859	107.71	110.899	109.418	82.7078	78.792	83.483	428.113	219.106	239.53	269.61	151.027		ENSG00000178531.6	140.95	-1.20525	0.330367	-3.64821	0.00026407	0.0160198
ENSG00000186340.15	THBS2	15820.6	15400.1	24785.7	14243.2	14211	21685.6	20694.9	16274.7	30570.1	22090.4	34119.7	19400.7	3627.95	18938.3	33848.7	45656.8	42569.5	45562.2	17767.4	11318.3	14130.7	19095.5	22774	17102.1	24074.5	22239.9	38261.1	27718.9		ENSG00000186340.15	23356.5	-1.2005	0.342198	-3.50821	0.000451139	0.0181301
ENSG00000184227.8	ACOT1	140.069	64.988	152.533	139.618	61.7305	69.816	61.2594	93.8733	65.1158	119.647	473.395	166.152	109.147	90.2337	100.242	364.195	34.2287	168.814	64.6183	71.2725	86.5105	139.045	56.2807	208.836	240.425	172.994	139.518	295.685		ENSG00000184227.8	141.08	-1.19342	0.382372	-3.1211	0.0018018	0.0251327
ENSG00000129038.16	LOXL1	6219.61	6611.52	7040.98	7544.89	6342.24	8260.05	7729.44	5811.25	7868.16	9503.45	15254.2	15519	5130.61	10254.2	8901.09	21761.3	9927.54	9418.37	5884.63	5334.39	8569.29	8341.76	7061.35	33707.6	13718.4	8741.06	21015.4	13069.3		ENSG00000129038.16	10519.3	-1.19037	0.252655	-4.71145	2.45955e-06	0.00397393
ENSG00000270885.2	RASL10B	118.52	109.667	75.2889	85.3218	61.7305	174.993	59.11	57.3121	113.048	265.953	489.389	288.814	24.7126	180.467	32.1163	244.494	58.6778	124.28	118.758	101.388	72.2505	63.9606	138.826	162.593	498.615	247.514	309.203	326.619		ENSG00000270885.2	164.415	-1.15643	0.413976	-2.79347	0.00521458	0.0347076
ENSG00000183615.6	FAM167B	52.9749	87.3277	54.7555	56.5118	50.2989	76.163	92.4265	69.1698	69.6377	123.548	260.687	318.922	24.7126	143.472	90.5096	188.464	68.4574	63.1758	63.7451	44.1689	71.2999	123.286	60.9707	217.786	217.922	141.943	219.647	143.749		ENSG00000183615.6	114.133	-1.1552	0.314091	-3.67792	0.00023514	0.0160022
ENSG00000167363.14	FN3K	50.2812	70.0652	115.378	87.538	47.2505	54.4021	41.9144	50.3951	66.9246	129.4	794.856	577.628	30.2043	304.99	82.7239	183.371	84.3493	111.852	62.8719	58.2226	55.1386	107.528	119.127	366.954	403.866	325.583	208.335	201.976		ENSG00000167363.14	171.183	-1.14004	0.399992	-2.85016	0.00436979	0.0324406
ENSG00000120129.6	DUSP1	1750.86	1549.56	1585.96	2765.76	2914.29	2128.03	3457.4	1733.2	1588.1	2233.62	2864.36	1755.18	2255.71	1841.67	10581.8	2909.74	12282	8092.71	1911.48	1900.26	4697.24	11372.9	12649.1	2768.56	3230.93	3367.61	3249.46	1870.55		ENSG00000120129.6	3975.29	-1.1395	0.416979	-2.73276	0.00628062	0.0371839
ENSG00000127528.6	KLF2	492.038	990.052	674.667	786.734	781.158	1136.1	933.938	873.516	589.66	962.374	1185.09	1728.42	699.504	943.845	2081.72	2209.36	2411.9	1927.38	986.739	653.498	1142.7	1794.6	1864.77	1017.33	1902.08	909.325	1479.08	1893.3		ENSG00000127528.6	1251.82	-1.13928	0.27713	-4.11101	3.93924e-05	0.0121921
ENSG00000102385.12	DRP2	111.337	43.6638	52.8	103.051	88.4042	47.1485	50.5122	55.3358	74.1597	78.0304	159.931	141.619	54.2305	104.671	167.394	129.888	50.1206	74.5681	49.7736	90.3454	250.025	152.949	99.4292	353.529	90.0113	214.69	141.404	43.6705		ENSG00000102385.12	109.739	-1.13098	0.385206	-2.93604	0.0033243	0.029438
ENSG00000228594.4	FNDC10	87.0943	150.285	142.756	88.646	147.086	111.524	163.359	196.64	198.965	235.392	874.822	607.736	116.012	332.06	241.359	313.259	123.468	96.3172	123.997	114.437	113.129	175.196	118.189	1009.87	405.051	323.809	316.745	343.905		ENSG00000228594.4	259.682	-1.12517	0.291782	-3.85618	0.000115172	0.0148011
ENSG00000178773.15	CPNE7	221.776	89.3585	271.822	323.558	369.621	85.23	85.9782	353.754	179.973	475.335	642.922	1893.46	384.418	646.976	642.326	421.498	580.665	328.307	821.7	585.237	612.228	547.836	528.1	1372.35	1018.55	487.044	603.323	387.575		ENSG00000178773.15	534.319	-1.12301	0.413389	-2.71659	0.00659578	0.0377713
ENSG00000106003.13	LFNG	298.096	302.601	332.444	403.339	392.484	306.465	370.781	336.956	376.225	362.191	722.888	492.879	273.898	307.697	390.262	1004.72	276.274	466.051	673.253	535.045	443.01	243.792	211.053	660.815	772.202	377.925	1090.7	342.085		ENSG00000106003.13	455.933	-1.09913	0.265513	-4.13966	3.47827e-05	0.0115704
ENSG00000099889.14	ARVCF	237.938	337.125	217.067	504.174	190.526	262.944	117.145	248.023	524.544	366.743	767.668	467.232	50.1117	412.368	342.574	677.453	414.412	382.162	303.881	193.741	124.537	240.084	423.981	362.479	688.112	433.815	554.303	606.837		ENSG00000099889.14	373.285	-1.09341	0.379389	-2.88202	0.0039513	0.0315379
ENSG00000132003.9	ZSWIM4	95.1752	124.899	112.444	158.455	83.0695	136.005	111.772	78.0631	144.702	143.056	366.242	225.252	77.5701	147.081	153.769	240.674	301.946	525.084	171.151	142.545	134.044	187.247	131.322	287.895	302.011	184.527	454.378	183.78		ENSG00000132003.9	193.006	-1.08574	0.350653	-3.09635	0.0019592	0.0255268
ENSG00000128311.14	TST	375.313	443.746	431.2	367.881	336.851	316.439	391.201	504.94	344.571	414.861	1001.17	885.398	404.326	673.144	668.603	872.285	304.391	468.122	385.09	334.278	392.625	337.415	344.25	1694.55	1212.78	1094.74	1317.88	752.406		ENSG00000128311.14	609.659	-1.07883	0.209597	-5.14716	2.6446e-07	0.000997016
ENSG00000158859.10	ADAMTS4	161.618	156.377	167.2	180.616	116.602	244.809	184.853	176.877	113.048	183.371	260.687	186.224	167.497	185.882	376.637	541.199	232.266	272.381	151.94	99.3799	323.226	410.646	180.098	374.412	210.816	163.235	424.212	186.509		ENSG00000158859.10	229.736	-1.07599	0.293764	-3.66276	0.000249509	0.0160022
ENSG00000178031.17	ADAMTSL1	2382.07	1064.18	2342.76	2961.89	2209.34	1321.06	1329.44	2152.17	5144.15	2563.3	6344.46	4181.67	2997.09	4167.9	4071.96	7800.9	3281.06	1107.13	4889.16	4103.69	5136.44	2618.68	4180.72	9487.1	2713.37	5266.1	5693.86	2173.51		ENSG00000178031.17	3703.04	-1.07398	0.33995	-3.15922	0.00158195	0.0244298
ENSG00000133216.16	EPHB2	549.502	530.059	630.667	501.958	297.983	408.923	405.172	309.288	320.153	592.381	1097.13	807.34	222.413	316.72	678.336	828.989	366.736	561.332	247.121	451.727	511.458	872.274	640.662	619.048	634.816	251.063	1177.42	605.928		ENSG00000133216.16	551.307	-1.06924	0.30964	-3.45316	0.000554062	0.0189879
ENSG00000173227.14	SYT12	68.2388	73.1115	56.7111	183.941	55.6337	62.5624	56.9605	74.1105	151.937	50.7197	139.14	149.425	63.1544	73.0893	208.269	219.026	119.8	86.9962	139.715	183.702	151.156	108.455	224.185	107.401	48.5587	131.298	195.137	67.3253		ENSG00000173227.14	116.063	-1.06632	0.349387	-3.05197	0.00227347	0.0266987
ENSG00000105655.19	ISYNA1	228.959	269.091	291.378	386.718	153.183	203.101	154.761	174.901	206.2	425.916	1010.76	1448.53	172.302	562.156	299.752	411.311	187.035	231.99	437.483	342.309	271.89	215.983	393.965	1129.2	1405.83	541.16	722.102	789.707		ENSG00000105655.19	466.703	-1.063	0.311559	-3.41187	0.0006452	0.0194738
ENSG00000167693.17	NXN	749.729	868.199	729.422	1119.16	745.339	1373.65	1028.51	1092.88	1406.32	788.107	2987.51	1341.48	380.3	1322.83	964.463	2080.75	1586.74	2019.55	1000.71	1040.98	847.042	1626.82	953.019	1869.08	2696.78	1151.52	4502.3	1593.06		ENSG00000167693.17	1423.8	-1.06124	0.346302	-3.06448	0.00218047	0.0264421
ENSG00000144655.15	CSRNP1	257.691	255.89	206.311	260.398	298.745	206.728	267.607	246.047	190.825	241.894	567.755	363.526	496.998	355.521	569.335	766.592	289.721	422.553	378.978	592.264	404.983	533.005	372.39	1540.91	566.123	299.856	639.145	255.654		ENSG00000144655.15	423.123	-1.06011	0.31254	-3.39194	0.000694009	0.0198196
ENSG00000132563.16	REEP2	90.6858	129.976	206.311	376.746	126.509	112.431	103.174	107.707	198.061	205.48	1265.05	1105.08	223.1	397.931	268.609	359.101	199.26	187.456	252.361	246.944	198.689	128.848	206.362	695.124	728.381	708.83	493.028	422.148		ENSG00000132563.16	347.978	-1.05923	0.342137	-3.09594	0.0019619	0.0255268
ENSG00000275342.5	PRAG1	415.718	163.486	416.533	464.284	290.362	177.714	252.561	217.391	272.22	427.866	954.787	420.397	207.998	245.436	311.431	459.701	171.143	412.196	403.428	427.635	368.858	230.814	329.242	619.048	1096.72	650.279	793.747	493.112		ENSG00000275342.5	417.647	-1.05306	0.281131	-3.74581	0.000179813	0.0156533
ENSG00000185187.13	SIGIRR	182.269	258.937	281.6	108.591	176.046	258.41	165.508	213.438	237.854	202.229	502.183	511.836	136.606	214.756	253.038	424.045	53.7879	97.3528	207.826	143.549	128.34	185.393	167.904	742.858	341.095	265.257	458.149	557.708		ENSG00000185187.13	267.02	-1.04236	0.289103	-3.60551	0.000311539	0.0166402
ENSG00000101255.11	TRIB3	273.853	286.354	119.289	216.075	316.274	237.556	124.668	155.138	136.562	258.801	446.207	431.548	326.756	351.912	270.556	630.337	353.289	375.948	283.797	169.649	194.886	272.528	221.371	1100.86	712.984	385.022	762.638	401.222		ENSG00000101255.11	350.574	-1.03891	0.2945	-3.52769	0.000419198	0.0181301
ENSG00000167513.9	CDT1	203.819	222.381	254.222	181.724	230.156	230.302	322.418	301.383	241.471	435.019	1215.47	996.909	777.761	889.705	339.654	977.978	239.601	258.917	307.374	412.577	343.19	259.55	148.206	3486.06	1069.48	256.385	947.406	765.143		ENSG00000167513.9	582.652	-1.03737	0.388545	-2.6699	0.00758748	0.0400254
ENSG00000107738.20	VSIR	4557.63	3013.82	3952.18	2241.64	3229.04	3648.57	2239.73	2014.82	2516	3117.31	5132.18	5025.81	806.592	4439.5	926.507	9731.39	3096.47	3795.73	3326.97	1708.53	1504.9	2416.6	2521.37	6703.62	6747.29	4226.37	5922.94	5955.56		ENSG00000107738.20	3732.82	-1.03584	0.368459	-2.81128	0.00493447	0.0340528
ENSG00000130748.7	TMEM160	69.1367	92.4049	65.5111	34.3503	91.4526	123.311	73.0814	75.0987	122.996	177.519	327.858	384.713	144.843	321.232	96.349	276.33	30.5613	91.1388	122.251	97.3722	103.622	80.646	58.1567	814.459	478.481	185.414	253.584	307.513		ENSG00000130748.7	182.121	-1.03124	0.34097	-3.02443	0.00249101	0.0273231
ENSG00000168209.5	DDIT4	1506.64	1558.7	1067.73	1235.5	613.495	1359.15	886.65	557.311	556.197	638.548	647.72	628.923	166.124	663.218	1084.17	2737.83	645.455	1097.81	547.509	361.382	757.68	1609.21	689.438	1801.95	604.023	482.608	1355.59	761.504		ENSG00000168209.5	950.788	-1.02834	0.380677	-2.70134	0.00690615	0.0386667
ENSG00000142949.17	PTPRF	918.53	473.194	671.733	541.849	785.731	938.436	790.999	1255.93	917.047	1507.94	1604.11	2118.71	1461.48	1356.21	1162.03	2090.94	2550.04	2484.57	2099.22	1085.15	1671.27	761.038	909.871	3162.37	2714.55	2237.38	4516.44	1033.53		ENSG00000142949.17	1565.01	-1.01112	0.302677	-3.34058	0.00083603	0.0211533
ENSG00000169683.8	LRRC45	219.083	259.952	285.511	283.667	261.402	256.597	224.618	245.059	232.427	393.403	906.808	829.643	317.832	464.704	354.253	604.869	284.832	270.309	312.613	273.044	315.621	238.23	227.937	1821.34	662.056	393.893	625.005	540.422		ENSG00000169683.8	432.326	-1.01046	0.245078	-4.12302	3.73942e-05	0.0120837
ENSG00000154096.14	THY1	4755.17	2077.59	3467.2	4836.75	4287.6	5105.64	4684.74	6789.51	5335.88	4518.61	13026.4	19893.6	8728.36	9274.22	8730.77	12720.1	6386.1	7670.16	11227	8902.03	6070.95	5930.72	8534.96	8190.83	23585.3	22113	14344	8066.3		ENSG00000154096.14	8901.91	-1.0066	0.287178	-3.50516	0.000456339	0.0181301
ENSG00000156381.9	ANKRD9	185.861	295.492	326.578	279.235	249.971	295.585	188.077	249.999	208.009	365.442	718.09	659.031	422.86	491.774	374.69	806.068	344.732	291.023	423.512	403.543	497.198	339.269	228.875	1196.33	598.101	672.457	730.587	475.826		ENSG00000156381.9	439.936	-1.00359	0.226265	-4.43548	9.18684e-06	0.00777367
ENSG00000159423.17	ALDH4A1	1080.15	1377.95	1034.49	1174.56	741.528	1579.47	1004.87	849.801	911.621	1354.48	2229.44	1912.42	444.827	1382.38	747.434	2907.19	1386.26	1437.51	733.505	649.483	664.515	1023.37	840.458	2862.54	2829.43	1156.84	2380.3	2032.5		ENSG00000159423.17	1383.19	-1.00074	0.308486	-3.24403	0.00117851	0.02266
ENSG00000183048.12	SLC25A10	54.7706	60.9263	53.7778	40.9988	106.695	86.1367	77.3804	79.0512	59.6895	117.046	332.656	274.317	150.335	198.514	100.242	185.918	52.5655	69.3898	89.0685	110.422	109.326	48.2022	37.5204	839.817	290.168	102.022	298.834	151.937		ENSG00000183048.12	149.205	-0.99565	0.358849	-2.77456	0.00552756	0.0354202
ENSG00000143126.8	CELSR2	88.89	71.0807	74.3111	97.5106	106.695	111.524	70.932	105.731	126.614	79.3309	294.273	199.605	54.9169	83.015	128.465	142.622	146.694	196.777	154.56	129.495	99.8198	79.719	101.305	208.836	204.894	111.78	274.323	95.5291		ENSG00000143126.8	129.973	-0.993905	0.28787	-3.45262	0.000555169	0.0189879
ENSG00000095383.20	TBC1D2	813.478	1314.99	887.822	701.412	1300.15	1127.94	1249.91	1096.84	984.876	1622.38	2373.37	3097.78	1042.73	2235.09	1035.51	3042.17	1841.01	1376.4	1967.37	772.955	1090.41	612.724	1634.95	3454.74	3435.82	2477.8	3381.44	2773.07		ENSG00000095383.20	1740.9	-0.989044	0.267139	-3.70236	0.000213607	0.0156533
ENSG00000115884.11	SDC1	730.874	446.793	1123.47	547.389	536.522	327.319	424.517	466.402	964.076	604.735	2414.96	828.528	574.568	653.292	819.453	1649.06	359.401	567.546	223.544	358.37	843.24	950.139	378.018	2209.18	677.453	336.229	1603.52	773.331		ENSG00000115884.11	799.712	-0.987136	0.374907	-2.63301	0.0084631	0.0416105
ENSG00000167549.18	CORO6	223.572	162.47	132.978	248.209	170.712	141.445	181.629	216.403	253.228	145.006	182.321	228.598	53.544	176.858	233.573	365.468	331.285	376.983	291.656	167.641	77.0039	228.96	129.446	492.255	309.118	330.019	230.017	135.56		ENSG00000167549.18	221.998	-0.985205	0.342467	-2.87679	0.00401747	0.0316992
ENSG00000275832.5	ARHGAP23	1864.89	2157.81	2200.98	3423.95	1939.56	2089.04	1992.54	2432.8	1724.66	2184.85	4406.1	5392.68	1364.69	2323.52	2434.03	4162.77	3722.37	2561.21	4303.23	2776.61	2576.3	2333.17	2600.17	5153.76	5529.77	3793.44	5166.9	3490.91		ENSG00000275832.5	3075.1	-0.975278	0.231159	-4.21908	2.45303e-05	0.0109701
ENSG00000158792.16	SPATA2L	85.2985	106.621	127.111	147.374	115.84	117.871	75.2309	91.897	84.1079	153.46	379.036	391.404	190.836	250.85	158.635	287.79	91.684	117.031	142.335	139.533	126.438	113.09	99.4292	710.041	460.716	211.141	320.515	267.482		ENSG00000158792.16	198.671	-0.974933	0.251786	-3.87207	0.000107917	0.0148011
ENSG00000132004.13	FBXW9	167.006	200.041	177.956	200.562	209.579	146.886	202.049	157.114	153.746	229.539	526.173	410.361	210.057	275.213	248.172	471.161	151.584	223.704	179.883	202.775	201.541	162.219	174.47	807	470.19	249.288	454.378	315.701		ENSG00000132004.13	270.655	-0.973899	0.214236	-4.54592	5.46946e-06	0.0056236
ENSG00000111674.9	ENO2	693.163	822.505	892.711	930.783	692.754	961.104	802.821	692.686	858.262	1157.45	2977.91	2023.93	638.409	1254.25	1017.02	1893.56	952.291	1598.04	832.179	748.863	1136.04	1568.43	676.306	2796.9	1998.01	1599.53	2072.04	1046.27		ENSG00000111674.9	1261.94	-0.969988	0.262176	-3.69976	0.000215806	0.0156533
ENSG00000225663.8	MCRIP1	1735.6	2146.64	1999.56	1825	1574.51	1785.3	1565.88	1741.1	1829.57	3205.75	9285.59	8068.94	2815.18	5100.01	1970.77	5052.89	1305.58	1871.45	2205.75	2257.63	1937.46	1734.35	1855.39	11329.3	9716.48	3673.67	5977.61	5877.32		ENSG00000225663.8	3623.01	-0.966996	0.239989	-4.02934	5.5934e-05	0.012253
ENSG00000167536.14	DHRS13	45.7918	53.8182	58.6667	60.9441	38.8674	65.2825	70.932	57.3121	62.4026	119.647	241.496	274.317	80.316	133.546	64.2326	138.802	55.0104	57.9974	87.322	71.2725	53.2372	62.1067	63.7848	496.73	178.838	113.555	168.742	163.764		ENSG00000167536.14	112.098	-0.965431	0.280309	-3.44417	0.000572816	0.019155
ENSG00000183010.17	PYCR1	1187	1431.77	1339.56	1521.39	1793.23	1297.49	1388.55	1599.8	1144.95	1911.09	3209.81	2304.93	1948.18	2246.82	1570.78	4065.99	1636.86	1954.31	1860.83	1811.93	1369.91	1078.06	1133.12	7937.24	3382.53	2091	4749.28	2231.74		ENSG00000183010.17	2185.65	-0.958101	0.263399	-3.63745	0.000275347	0.0160561
ENSG00000130005.13	GAMT	600.681	544.275	769.511	515.255	541.095	430.683	501.898	543.477	587.851	999.439	3331.36	2564.76	517.592	1717.15	582.96	1286.14	286.054	409.089	600.776	588.249	526.668	570.084	629.405	4072.29	2594.93	1143.53	1336.74	1704.06		ENSG00000130005.13	1089.14	-0.956492	0.269572	-3.54819	0.000387893	0.0180638
ENSG00000111186.13	WNT5B	1032.56	582.861	1072.62	1765.16	1137.82	838.699	1144.58	1083	1031.9	1178.26	3259.39	2163.32	2645.62	1433.81	2019.44	2355.81	684.574	1056.38	1556.95	1701.5	1927.95	926.038	682.872	6706.61	3645.46	4429.52	3388.04	1412.01		ENSG00000111186.13	1887.96	-0.953085	0.325432	-2.92867	0.00340411	0.0295702
ENSG00000177374.13	HIC1	422.901	438.669	389.155	465.392	414.585	446.097	405.172	342.885	378.938	697.071	1138.71	922.197	319.891	518.844	332.842	1081.12	443.751	562.368	454.948	278.063	336.535	414.353	339.56	1111.3	1142.91	532.288	910.641	733.3		ENSG00000177374.13	570.517	-0.943481	0.222448	-4.24136	2.22165e-05	0.0106325
ENSG00000179094.16	PER1	318.747	370.635	347.111	436.582	442.783	301.932	350.361	281.62	272.22	317.323	706.895	655.685	310.967	385.298	562.522	792.06	326.395	411.16	334.443	484.854	448.714	420.842	500.898	1258.98	369.52	371.714	759.81	400.313		ENSG00000179094.16	462.157	-0.94071	0.243695	-3.8602	0.000113295	0.0148011
ENSG00000171130.18	ATP6V0E2	320.543	265.029	353.955	371.205	320.846	334.573	432.04	377.47	382.555	572.223	1725.65	1421.77	617.129	1058.44	534.299	953.783	378.96	433.945	578.945	516.976	497.198	395.814	371.452	2507.52	1116.85	818.836	1374.45	821.55		ENSG00000171130.18	709.072	-0.938603	0.243268	-3.85831	0.000114175	0.0148011
ENSG00000105880.7	DLX5	460.612	421.407	476.178	597.253	217.962	482.365	284.803	211.462	398.834	376.497	427.015	278.778	46.6794	311.306	726.997	738.577	283.609	321.057	115.265	107.411	268.087	533.005	340.498	371.429	323.33	239.53	290.349	551.339		ENSG00000105880.7	364.344	-0.936254	0.359753	-2.60249	0.00925482	0.0432887
ENSG00000115325.13	DOK1	1566.8	1359.67	1153.78	2284.85	1560.79	1448.91	1488.5	1166.01	1156.71	1788.85	5280.92	2659.54	2014.08	2862.21	2762	3477.68	1163.78	1612.54	1223.38	1408.38	2939.46	1455.34	1031.81	7251.07	3490.3	2033.34	5695.75	2108.92		ENSG00000115325.13	2337.33	-0.934821	0.289159	-3.2329	0.0012254	0.0227949
ENSG00000173156.7	RHOD	501.017	472.179	377.422	411.096	328.467	505.033	219.244	391.303	454.002	589.129	834.839	1042.63	183.285	751.647	514.834	1063.3	333.73	461.908	400.808	353.351	337.486	509.831	224.185	1176.94	518.749	949.247	898.386	945.283		ENSG00000173156.7	562.476	-0.934036	0.278201	-3.35741	0.000786762	0.0209981
ENSG00000168268.11	NT5DC2	1334.25	1263.2	1700.36	1908.11	2802.26	1734.52	2059.18	2201.58	1784.35	2383.83	10856.1	6435.31	3345.13	5168.59	2653	5065.62	1819.01	2494.93	2080.01	2405.19	3038.32	1679.66	1384.5	13708.6	5930.08	3263.81	7362.43	3978.56		ENSG00000168268.11	3637.16	-0.93351	0.291747	-3.19972	0.0013756	0.0233282
ENSG00000099860.9	GADD45B	1039.74	916.94	897.6	712.492	976.257	628.344	792.074	805.334	828.418	637.248	791.658	781.693	527.889	516.137	1199.98	2073.11	1270.13	1955.34	778.912	819.131	833.733	1107.72	1103.1	769.708	959.331	891.582	1588.44	655.057		ENSG00000099860.9	959.182	-0.929901	0.220756	-4.21235	2.52723e-05	0.0109701
ENSG00000134871.19	COL4A2	19151.8	12662.5	15396.1	13273.6	17818	20497.8	23160.4	27300.3	13629.1	20079.2	42503.2	28435.3	8702.96	13136.2	12865	37002.7	32456.1	31765	14698	8941.18	13757.1	14609	10058.3	17082.7	34415.1	29793.9	47057.3	18680		ENSG00000134871.19	21390.3	-0.924271	0.336221	-2.749	0.00597777	0.036486
ENSG00000221869.5	CEBPD	979.586	1401.3	647.289	591.712	725.524	1497.87	832.914	458.497	704.517	1260.19	844.435	955.65	322.637	831.053	1073.46	1875.73	799.484	1971.91	743.984	499.911	733.913	1020.59	1351.67	990.477	1114.48	705.282	2221.93	1157.27		ENSG00000221869.5	1011.19	-0.923876	0.328012	-2.81659	0.00485363	0.033719
ENSG00000176973.8	FAM89B	275.649	345.249	373.511	126.321	266.737	284.704	264.383	332.015	308.396	430.468	825.243	965.686	345.29	544.109	376.637	705.468	81.9044	289.987	302.134	351.343	305.163	281.797	266.395	1224.67	771.017	650.279	773.95	545.881		ENSG00000176973.8	450.514	-0.923538	0.269237	-3.4302	0.000603134	0.0193242
ENSG00000176720.6	BOK	1047.82	869.215	863.378	729.114	737.718	1496.96	768.43	729.247	1050.9	1361.63	2634.06	2307.16	733.141	1625.11	673.47	2076.93	1482.84	1299.76	941.331	960.673	665.465	786.994	1121.86	3326.45	3737.84	1365.32	3388.98	2238.11		ENSG00000176720.6	1465	-0.921259	0.281614	-3.27135	0.00107036	0.0220377
ENSG00000132819.17	RBM38	90.6858	109.667	117.333	115.24	121.937	124.218	91.3518	106.719	125.71	128.75	318.262	194.029	105.029	134.448	149.876	253.408	127.135	130.494	115.265	132.507	93.1652	121.432	92.8631	384.854	190.682	135.733	268.667	186.509		ENSG00000132819.17	152.356	-0.920937	0.205162	-4.48883	7.16139e-06	0.00674961
ENSG00000174307.7	PHLDA3	1747.27	1987.21	2188.27	1754.08	1790.19	1861.46	1491.72	1627.47	1927.25	2649.78	6453.21	5343.61	1956.41	3650.86	2342.54	4358.88	1543.96	1673.64	1772.64	1549.93	2397.58	2390.64	2150.86	8044.64	5188.68	3457.21	4270.4	3916.69		ENSG00000174307.7	2910.25	-0.919614	0.192017	-4.78923	1.67425e-06	0.00378714
ENSG00000085117.12	CD82	626.72	862.107	878.044	884.244	605.874	933.903	613.669	492.094	851.027	1173.71	2301.41	1770.8	459.929	1227.18	963.49	1785.32	492.649	688.72	456.694	882.373	1171.22	1195.79	840.458	1435	1371.49	1216.28	2063.55	1304.65		ENSG00000085117.12	1055.3	-0.918338	0.256507	-3.58017	0.000343373	0.0171838
ENSG00000173511.9	VEGFB	1522.8	2266.46	3084.89	2094.26	1416.75	1572.22	1766.85	1613.63	2174.14	3384.57	8487.53	8049.99	1937.19	5597.2	2168.34	4882.25	2024.38	1911.84	2013.65	1765.75	2107.62	2471.29	2469.78	8851.64	7628.45	4135.88	5334.7	6263.98		ENSG00000173511.9	3535.64	-0.916889	0.23988	-3.82228	0.000132225	0.0151057
ENSG00000140464.20	PML	2565.24	2826.98	3124	4143.09	2669.65	2653.01	2576.12	2172.92	2820.78	3691.49	10932.9	8856.21	2373.1	5206.49	2581.96	6526.22	2936.33	2792.16	2893.85	2464.42	2829.18	2780.9	2320.64	12822.5	9247.47	5011.49	7039.08	5557.07		ENSG00000140464.20	4443.4	-0.914684	0.241528	-3.78707	0.000152436	0.0156452
ENSG00000101335.10	MYL9	24303.8	25406.3	29637.4	18241.1	17647.3	35980.6	19977	26584.9	23692.2	36232.1	80563.6	60317.5	15216.1	48629.7	14348.2	66004.6	22303.7	42910.9	23225	20100.8	17549.3	23052.7	20205.7	47501.1	112511	54349.3	61023.3	63657.9		ENSG00000101335.10	37541.9	-0.91257	0.317879	-2.87081	0.00409426	0.0319707
ENSG00000107281.10	NPDC1	869.147	841.798	1064.8	736.87	1078.38	577.569	861.931	990.116	1125.96	775.752	2853.17	3864.98	792.863	2077.18	1021.88	2159.7	688.241	695.969	1031.27	1069.09	963.024	823.145	907.995	4840.51	2212.38	1855.91	1855.22	1778.66		ENSG00000107281.10	1443.34	-0.912001	0.278961	-3.26927	0.00107824	0.0220377
ENSG00000050820.17	BCAR1	2489.82	2511.18	2394.58	2874.35	3085.76	2650.29	2692.19	2628.45	2575.69	3655.72	7073.74	5914.55	3396.61	4002.77	2477.82	6546.59	2760.3	3413.56	3521.7	3271.51	3329.23	2716.94	1963.26	13253.6	9414.47	3832.47	8275.9	4150.51		ENSG00000050820.17	4174.06	-0.911457	0.236244	-3.85811	0.000114267	0.0148011
ENSG00000171812.13	COL8A2	214.593	292.446	358.844	377.854	118.888	261.13	205.273	225.296	205.296	310.171	308.667	454.965	45.3065	303.185	409.726	499.176	834.936	403.911	241.009	150.576	202.492	270.674	322.676	225.244	319.777	530.514	455.32	350.273		ENSG00000171812.13	317.793	-0.910076	0.363927	-2.50071	0.0123944	0.0492381
ENSG00000228300.14	FAM174C	353.764	458.978	464.444	196.129	413.061	330.946	358.959	435.77	444.958	657.406	1581.72	1470.83	795.609	962.794	518.727	1128.24	154.029	423.588	578.945	491.88	628.389	466.264	419.291	2318.07	1306.35	692.862	1381.04	889.786		ENSG00000228300.14	725.816	-0.90988	0.276085	-3.29565	0.000981955	0.021778
ENSG00000136002.19	ARHGEF4	106.848	127.945	147.644	108.591	110.505	99.7372	105.323	200.592	169.12	98.1882	252.691	326.728	28.8314	152.495	111.921	318.352	101.464	81.8178	79.463	76.2917	60.8426	189.101	78.7929	126.793	189.497	311.389	178.169	201.066		ENSG00000136002.19	147.864	-0.908732	0.348152	-2.61016	0.0090501	0.0427913
ENSG00000160325.14	CACFD1	240.632	385.866	335.378	280.343	198.147	242.089	206.348	206.521	221.575	414.861	694.1	636.728	122.19	397.931	245.252	536.105	250.603	272.381	146.701	225.863	208.196	312.387	299.226	839.817	554.28	418.733	620.292	465.818		ENSG00000160325.14	356.37	-0.908681	0.260741	-3.48499	0.000492154	0.0187792
ENSG00000065268.11	WDR18	627.617	494.518	460.533	577.307	590.632	675.493	583.577	877.468	468.472	925.96	2034.32	1200.97	710.488	925.798	523.593	1396.93	419.301	571.689	523.932	753.882	806.164	481.095	520.596	3408.49	2090.39	1029.09	1713.81	834.288		ENSG00000065268.11	936.658	-0.908193	0.276109	-3.28926	0.00100452	0.021778
ENSG00000079462.7	PAFAH1B3	259.487	351.342	382.311	177.292	321.608	289.238	321.343	299.406	440.436	600.834	1807.22	1494.25	567.704	1017.84	359.119	785.693	204.15	294.13	340.556	394.508	444.911	316.095	347.064	2726.8	1383.33	502.125	1358.42	1009.88		ENSG00000079462.7	671.324	-0.907842	0.263071	-3.45094	0.000558635	0.0190306
ENSG00000141458.13	NPC1	4742.6	4653.75	4103.73	6286.11	2673.47	2946.78	4165.64	1909.09	3832.79	3899.57	8681.05	4470.48	2403.99	3934.19	10317.1	5507.49	3873.95	2826.34	2906.95	3021.55	6997.84	3606.82	3720.15	9218.6	2185.14	3193.73	7945.95	3353.53		ENSG00000141458.13	4549.23	-0.907309	0.315037	-2.88001	0.00397668	0.0316067
ENSG00000102996.5	MMP15	151.742	137.084	205.333	152.914	124.223	216.702	155.835	159.091	149.224	196.376	714.891	390.289	65.9003	242.729	155.715	357.828	266.495	292.059	97.8007	107.411	198.689	223.399	142.578	286.403	286.615	271.467	482.659	209.254		ENSG00000102996.5	230.025	-0.907236	0.327446	-2.77065	0.00559453	0.0356066
ENSG00000166741.7	NNMT	5296.59	8725.66	3881.78	5832.91	3662.68	7065.93	5483.26	2642.29	4099.58	5410.11	10344.3	7145.63	2107.44	7577.83	6922.53	13740.1	6065.81	7342.89	2982.05	2212.46	3940.51	5826.9	4906.74	9079.87	6829.01	5943	12208.8	9213.56		ENSG00000166741.7	6303.22	-0.907145	0.317094	-2.86081	0.00422563	0.0321544
ENSG00000117984.14	CTSD	11785.6	15814.4	15930	10512.3	6011.49	9790.57	9041.68	6127.46	8077.07	13726.8	26802.8	19498.8	3780.34	13131.7	12032.9	22836	6520.57	12118.4	5168.59	5040.27	6637.54	12319.4	9315.39	15073.5	17625.6	9764.82	20366.9	24193.4		ENSG00000117984.14	12465.9	-0.906482	0.308691	-2.93653	0.00331906	0.029438
ENSG00000159363.18	ATP13A2	674.307	742.285	825.244	990.619	872.611	899.448	1005.94	979.247	931.518	1243.28	3281.78	3202.6	1368.8	1761.36	938.186	2280.67	1304.36	1224.16	1657.37	1210.63	1237.77	805.533	558.117	4424.33	3478.46	1945.51	2693.27	1716.79		ENSG00000159363.18	1580.51	-0.905074	0.260677	-3.47201	0.000516581	0.0187792
ENSG00000240990.10	HOXA11-AS	72.7282	130.991	113.422	75.3491	67.8274	93.3903	80.6045	77.0749	80.4904	183.371	302.269	267.627	152.394	286.943	128.465	222.847	113.688	169.85	149.321	153.587	181.577	110.309	186.664	586.231	325.699	263.483	368.593	206.525		ENSG00000240990.10	183.976	-0.903138	0.215454	-4.1918	2.76751e-05	0.0109701
ENSG00000112655.16	PTK7	3320.36	3746.97	3489.69	3052.75	2072.93	3348.45	2361.18	1956.52	2968.19	3883.96	6678.71	4736.99	1174.54	3081.48	2762	6666.29	3436.32	4010.11	1561.32	1887.21	2272.09	3018.2	3060.73	5100.06	3628.87	2480.46	6631.84	4501.7		ENSG00000112655.16	3460.35	-0.90312	0.276214	-3.26964	0.00107685	0.0220377
ENSG00000128309.16	MPST	675.205	919.987	960.178	633.819	643.217	748.936	687.825	766.797	682.811	1033.9	1724.05	1543.31	637.723	1180.26	835.998	1547.19	550.104	814.036	707.308	599.291	633.143	725.814	659.422	3293.64	1995.64	1102.72	2046.59	1409.28		ENSG00000128309.16	1062.79	-0.896397	0.209712	-4.27443	1.91631e-05	0.0104968
ENSG00000129911.9	KLF16	477.672	469.132	592.533	663.737	596.728	472.392	521.243	496.046	461.237	765.348	1874.39	1390.54	796.982	1037.69	545.977	1388.02	397.297	426.695	657.535	726.778	639.797	427.331	273.899	3621.81	1643.89	916.423	1507.37	897.974		ENSG00000129911.9	881.659	-0.890674	0.282539	-3.1524	0.00161935	0.0245449
ENSG00000171608.16	PIK3CD	296.3	220.35	338.311	308.045	271.309	307.372	274.055	261.857	188.112	298.466	460.601	250.9	130.428	210.245	324.083	398.577	312.948	345.913	261.966	194.744	153.057	261.404	243.883	977.052	352.939	285.661	476.06	215.623		ENSG00000171608.16	307.867	-0.890192	0.276507	-3.21942	0.00128449	0.0230509
ENSG00000168061.17	SAC3D1	131.988	141.146	158.4	42.1069	144.8	159.58	174.106	203.557	146.511	282.21	562.957	511.836	301.357	402.442	191.725	426.592	67.2349	118.066	162.419	198.76	162.564	160.365	102.243	1176.94	523.487	249.288	454.378	334.807		ENSG00000168061.17	274.709	-0.886524	0.335153	-2.64514	0.00816577	0.0410374
ENSG00000064666.15	CNN2	9320.88	11437.9	10383	12629.8	10113.9	13322.2	9675.77	8841.88	10055	14140.4	28928.3	20797.9	6487.75	19176.5	8601.33	28013.7	14343	15487.4	9007.27	9808.5	7702.29	8505.83	11000.1	25947.8	30973.3	11681.9	31579.3	22554		ENSG00000064666.15	15018.5	-0.884964	0.269744	-3.28075	0.0010353	0.0219474
ENSG00000188191.15	PRKAR1B	243.325	329.002	328.533	315.801	313.987	204.915	292.326	260.869	275.838	361.541	919.603	810.686	262.915	704.726	298.779	701.648	209.039	284.809	389.456	231.886	316.571	287.359	246.697	1448.42	1009.07	526.078	837.111	438.524		ENSG00000188191.15	458.912	-0.884602	0.240749	-3.67437	0.000238438	0.0160022
ENSG00000136235.17	GPNMB	4268.52	3620.04	6458.22	5207.95	1848.11	2784.48	2490.14	2665.01	4107.72	5726.78	10118.8	6351.67	4263.61	7276.45	9591.1	8361.2	9106.05	8765.9	4208.92	2157.25	7191.78	9543.11	9711.23	3520.37	6123.13	9478.28	6666.72	10495.5		ENSG00000136235.17	6146.72	-0.883693	0.348086	-2.53872	0.0111258	0.0469732
ENSG00000265688.2	MAFG-DT	43.0982	74.127	72.3555	43.2149	69.3516	59.8423	61.2594	85.9682	55.1675	100.139	207.91	166.152	73.4514	127.23	65.2059	165.543	45.2308	46.6051	75.0969	68.261	49.4346	57.4718	47.8386	457.947	121.989	66.536	151.773	127.372		ENSG00000265688.2	99.4847	-0.883233	0.315194	-2.80219	0.00507567	0.034416
ENSG00000162066.15	AMDHD2	379.803	462.024	546.578	397.799	318.56	415.269	387.977	273.715	412.4	705.525	1976.75	1145.22	438.649	942.04	487.584	891.386	465.755	610.009	404.301	398.524	629.34	575.645	416.477	1945.15	1192.65	693.749	1344.28	887.966		ENSG00000162066.15	705.183	-0.881139	0.2382	-3.69915	0.000216319	0.0156533
ENSG00000225614.4	ZNF469	522.566	610.278	620.889	576.199	1355.02	620.184	688.9	1160.08	528.161	423.315	1012.36	695.829	303.416	459.29	685.148	1675.81	803.152	873.069	659.281	641.452	392.625	921.403	312.358	1023.29	821.945	682.216	1039.79	466.728		ENSG00000225614.4	734.813	-0.8801	0.307633	-2.86088	0.00422465	0.0321544
ENSG00000173638.19	SLC19A1	176.882	171.609	160.356	220.507	185.192	162.3	200.974	138.34	151.937	244.495	558.159	347.915	348.036	269.799	178.1	491.536	171.143	202.991	228.784	254.975	262.384	165	146.33	1361.91	399.129	206.705	624.062	302.964		ENSG00000173638.19	297.59	-0.880088	0.306953	-2.86717	0.00414159	0.0320761
ENSG00000172935.9	MRGPRF	877.228	1667.35	1077.51	1156.83	998.358	1657.45	1010.24	1142.29	1124.15	1550.2	2891.55	3912.92	1045.48	2716.04	1423.82	3393.63	1613.64	975.6	1159.64	795.039	747.223	1475.73	1483.93	5258.18	2690.86	1648.32	3253.23	2277.23		ENSG00000172935.9	1822.27	-0.879977	0.294687	-2.98614	0.00282524	0.028226
ENSG00000179627.10	ZBTB42	74.524	84.2813	95.8222	119.672	70.8758	116.058	96.7254	87.9445	85.9167	148.258	255.889	301.08	83.0618	182.272	108.028	215.206	78.237	73.5325	86.4488	108.414	84.6092	102.893	87.235	426.621	272.402	117.991	235.673	205.615		ENSG00000179627.10	143.046	-0.877779	0.245643	-3.57339	0.000352391	0.0174041
ENSG00000119986.7	AVPI1	537.83	863.122	607.2	819.976	454.215	680.933	627.641	572.133	529.97	707.475	1509.75	1469.72	433.844	1037.69	859.355	1619.78	1085.54	532.334	472.412	519.988	503.852	1066.94	554.365	2146.53	960.515	675.119	1437.61	1059.92		ENSG00000119986.7	869.491	-0.876155	0.292724	-2.99311	0.00276152	0.0281148
ENSG00000099625.13	CBARP	108.643	109.667	117.333	177.292	115.078	123.311	128.967	126.482	139.275	156.061	348.649	328.958	162.691	199.417	179.073	300.524	138.137	151.208	286.416	221.848	182.528	126.067	113.499	544.464	306.749	171.219	335.599	183.78		ENSG00000099625.13	199.391	-0.876108	0.253657	-3.45391	0.000552517	0.0189879
ENSG00000185504.17	FAAP100	1081.94	1371.86	1370.84	1321.93	1166.78	1258.5	1195.1	998.022	1134.1	1552.15	3791.96	2830.15	1262.4	1959.88	1201.93	2930.11	1354.48	1555.57	1106.37	1258.81	1230.16	1333.9	1450.17	5114.98	3361.21	1400.8	3405.01	2158.96		ENSG00000185504.17	1827.07	-0.875827	0.227105	-3.85649	0.000115026	0.0148011
ENSG00000121653.11	MAPK8IP1	347.479	386.882	330.489	438.798	294.935	239.369	286.952	290.513	305.682	343.334	1156.3	1270.11	288.314	646.976	374.69	708.015	249.38	304.487	303.881	334.278	298.509	337.415	324.552	1561.79	998.414	445.348	767.352	707.825		ENSG00000121653.11	512.217	-0.872164	0.266062	-3.27805	0.00104526	0.0220032
ENSG00000130522.6	JUND	1107.98	1491.68	1417.78	1162.37	1028.84	1282.08	1304.72	1303.36	1182.94	1790.15	1943.16	2930.51	1054.4	1896.71	2133.3	2261.57	1413.16	1342.23	1452.17	1139.36	1253.93	2202.47	1919.17	3882.85	2764.29	1653.64	2842.22	2657.53		ENSG00000130522.6	1779.09	-0.87053	0.189208	-4.60093	4.20619e-06	0.00528577
ENSG00000103024.7	NME3	553.094	593.016	543.644	324.666	482.413	470.578	462.133	416.007	454.002	916.857	1353.02	1759.65	688.521	1008.81	682.229	1148.61	172.366	408.053	611.254	577.207	580.856	489.438	638.786	2386.69	1366.75	962.554	1121.8	1087.21		ENSG00000103024.7	795.008	-0.868148	0.242407	-3.58137	0.000341799	0.0171811
ENSG00000188483.8	IER5L	1314.5	1973	1267.2	1306.42	1034.94	1700.97	1123.09	897.231	1147.67	2026.84	2483.73	2502.31	987.818	1882.28	1187.33	3574.46	1136.88	1022.2	1350.87	1347.15	1205.44	1252.33	876.102	4733.11	2440.96	1223.38	2548.1	2484.67		ENSG00000188483.8	1715.39	-0.867778	0.252532	-3.43631	0.000589695	0.0193176
ENSG00000123143.13	PKN1	1670.06	1962.84	2174.58	2299.26	1714.74	2057.31	1698.07	2033.59	2078.28	3186.24	9183.23	8821.64	2299.65	5813.76	2176.12	4543.52	2391.12	1871.45	2346.34	2047.83	2164.66	2277.55	1929.49	12577.9	8546.33	3761.5	6316.98	4824.68		ENSG00000123143.13	3741.74	-0.865803	0.245946	-3.52029	0.000431069	0.0181301
ENSG00000168003.16	SLC3A2	1718.54	1620.64	1511.64	2176.26	1547.84	1450.72	1206.92	1392.29	1152.19	1779.09	3569.66	2558.06	2880.39	2280.21	3602.87	3630.49	1718.77	1667.43	1575.29	2135.16	2312.02	1848.37	1553.35	8996.34	2435.04	1690.9	2941.2	1896.94		ENSG00000168003.16	2316.02	-0.86475	0.300045	-2.88207	0.00395077	0.0315379
ENSG00000104884.16	ERCC2	2614.62	3030.07	2694.75	3337.52	3025.56	2925.02	2680.37	2671.93	2775.56	4456.83	11044.8	7152.32	3257.26	5492.53	2301.67	7035.58	2507.25	2612.99	3601.16	3517.45	2351.94	2114.41	2245.6	13833.9	11648.2	3700.29	8657.69	6198.48		ENSG00000104884.16	4624.49	-0.86334	0.24464	-3.52902	0.0004171	0.0181301
ENSG00000235173.7	HGH1	389.68	395.005	356.889	508.607	476.316	372.654	396.574	390.315	382.555	601.484	1632.89	1282.38	788.744	794.959	500.236	1069.66	452.308	413.232	522.186	623.383	544.731	371.713	334.87	2679.06	1257.79	650.279	1302.8	771.511		ENSG00000235173.7	723.672	-0.859518	0.261003	-3.29314	0.000990765	0.021778
ENSG00000177674.16	AGTRAP	577.336	885.462	810.578	669.278	609.684	587.543	599.698	548.418	598.704	845.329	2035.92	1444.07	636.35	1182.06	706.559	1654.16	575.775	673.185	559.734	602.303	846.092	863.932	652.856	2780.5	1461.5	1010.46	1581.84	924.358		ENSG00000177674.16	961.56	-0.859086	0.233751	-3.67522	0.000237644	0.0160022
ENSG00000185386.15	MAPK11	201.125	166.532	209.244	148.482	195.099	178.62	139.715	178.853	247.802	204.83	612.535	817.376	203.193	397.028	172.26	459.701	283.609	179.171	213.066	254.975	160.662	165.927	238.255	817.442	543.621	481.721	408.186	380.297		ENSG00000185386.15	309.262	-0.858981	0.26611	-3.22792	0.00124695	0.0230066
ENSG00000171159.5	C9orf16	613.251	497.565	625.778	252.641	423.731	524.98	425.592	470.355	580.616	853.132	2055.11	1816.52	780.507	1350.8	676.389	1176.63	166.254	564.439	588.55	614.349	607.475	509.831	654.732	2510.5	2215.94	1044.17	1372.56	1275.54		ENSG00000171159.5	901.712	-0.858852	0.262115	-3.27663	0.00105055	0.0220032
ENSG00000184967.7	NOC4L	267.568	295.492	216.089	222.723	320.846	270.197	252.561	226.284	270.411	319.274	1156.3	735.973	444.827	533.281	283.208	615.056	169.921	245.453	342.302	293.121	339.387	236.376	243.883	2089.85	967.621	351.31	770.18	576.814		ENSG00000184967.7	466.297	-0.858593	0.273487	-3.13943	0.00169279	0.024618
ENSG00000157613.11	CREB3L1	2184.54	2284.74	2530.49	3883.8	3592.56	2726.45	2641.68	3833.98	2403.86	3428.78	8441.15	8407.94	3345.13	5644.12	3758.58	7299.18	3543.89	3091.47	3197.73	3103.87	3286.45	2936.63	2042.99	11486	8379.34	5508.29	7175.77	4394.34		ENSG00000157613.11	4448.35	-0.857759	0.237304	-3.6146	0.000300817	0.0166402
ENSG00000167705.12	RILP	84.4006	105.606	158.4	64.2684	86.1179	108.804	75.2309	91.897	116.666	189.224	382.235	393.634	85.8077	243.631	115.813	196.105	50.1206	70.4255	130.11	95.3646	109.326	114.017	146.33	335.629	315.039	210.254	255.47	304.783		ENSG00000167705.12	165.525	-0.857447	0.230252	-3.72395	0.00019613	0.0156533
ENSG00000087245.13	MMP2	90115.6	100958	115574	103380	60716.9	67596.4	68581.6	51737	84125.1	87303	141643	99195.8	34888.7	59664.4	115200	138989	80637.9	91900.1	42862	47070.9	70966.2	111453	83745.6	92503.7	64165	85890.9	151300	100112		ENSG00000087245.13	87224.1	-0.85718	0.247113	-3.46878	0.000522837	0.0187792
ENSG00000148334.15	PTGES2	968.812	978.882	954.311	828.84	797.162	834.166	846.885	795.453	776.868	1318.06	3702.4	2537.99	1153.94	2004.99	933.32	2089.66	559.884	904.139	840.911	909.477	1049.53	965.898	971.78	5540.11	3294.89	1198.54	2589.58	1654.93		ENSG00000148334.15	1500.05	-0.854791	0.252169	-3.38976	0.000699541	0.0198329
ENSG00000130479.11	MAP1S	1159.16	1227.66	1207.56	1295.34	908.429	1049.05	972.628	1076.08	1051.8	1701.06	3743.98	4604.29	1304.96	2611.36	1146.46	2786.22	843.493	990.099	1534.25	1021.91	970.629	1129.04	845.148	6454.51	3833.77	1878.98	2590.52	2551.08		ENSG00000130479.11	1874.62	-0.853971	0.257554	-3.3157	0.000914148	0.021778
ENSG00000140859.16	KIFC3	888.002	756.501	751.911	930.783	1031.13	850.486	793.149	931.816	806.712	1042.36	2430.95	1897.92	1208.86	1134.24	994.633	1806.97	823.933	1264.55	1200.68	1061.06	1232.06	1098.45	739.153	4457.15	2295.29	1364.43	2647.08	1063.56		ENSG00000140859.16	1339.42	-0.853855	0.240214	-3.55456	0.000378617	0.0177693
ENSG00000008382.15	MPND	177.78	196.995	220	125.213	141.752	216.702	148.312	163.043	153.746	242.544	684.504	473.922	142.784	413.271	148.903	389.663	154.029	208.169	141.462	163.626	141.649	149.241	191.354	905.451	638.369	251.063	490.2	444.893		ENSG00000008382.15	282.809	-0.852893	0.270205	-3.15646	0.00159694	0.0244298
ENSG00000117394.23	SLC2A1	884.411	658.004	546.578	1112.51	714.093	705.414	720.067	923.911	645.732	723.081	1303.44	1164.18	1101.08	646.976	877.846	1794.23	999.967	1614.61	1160.51	984.765	1084.71	1068.79	345.188	2567.19	1376.22	1789.37	1826.94	792.437		ENSG00000117394.23	1076.15	-0.852707	0.286077	-2.98068	0.00287605	0.0283099
ENSG00000163874.11	ZC3H12A	149.946	187.856	160.356	135.185	185.954	168.647	187.003	119.565	148.319	124.198	183.921	207.411	89.9264	142.569	219.948	411.311	234.711	243.382	158.926	167.641	206.294	379.129	243.883	228.227	150.414	126.862	274.323	120.094		ENSG00000163874.11	191.286	-0.851534	0.241598	-3.52459	0.000424139	0.0181301
ENSG00000128185.10	DGCR6L	553.094	570.676	646.311	505.282	488.509	540.394	477.179	510.868	583.329	864.837	2642.06	2125.4	764.032	1581.8	678.336	1301.42	396.075	494.014	536.157	578.21	589.412	560.814	610.645	3254.85	2329.63	864.968	1632.74	1524.83		ENSG00000128185.10	1007.35	-0.850743	0.229114	-3.71319	0.000204665	0.0156533
ENSG00000160972.9	PPP1R16A	285.526	258.937	306.044	422.177	338.375	270.197	318.119	296.442	320.153	373.245	922.801	1040.4	468.167	546.816	432.111	738.577	279.942	397.697	447.962	425.627	444.911	368.932	289.845	1493.17	752.068	632.536	833.34	491.293		ENSG00000160972.9	506.979	-0.849226	0.230572	-3.68313	0.000230388	0.0160022
ENSG00000196923.14	PDLIM7	5492.33	6010.38	5491.2	6379.19	5651.01	6874.61	5217.8	5630.42	5852.28	6323.71	15662	12324.2	4334.32	9263.4	4284.12	14873.4	6300.52	9635.86	5530.1	5305.28	5018.56	5424.6	4249.19	16518.9	19333.5	6567.55	12198.4	11679.1		ENSG00000196923.14	8122.36	-0.848841	0.269292	-3.15213	0.00162087	0.0245449
ENSG00000042493.16	CAPG	1077.45	704.714	2593.07	1834.97	1250.61	717.201	1353.08	1207.51	1872.98	1660.75	6186.13	3864.98	1511.59	5731.65	3786.81	3272.66	1064.76	1360.87	1129.07	1209.62	1849.04	2366.54	1625.57	5059.79	3833.77	2554.1	3203.27	2511.96		ENSG00000042493.16	2371.23	-0.848187	0.32563	-2.60476	0.00919399	0.0430754
ENSG00000257704.4	INAFM1	175.984	211.211	176.978	177.292	189.764	209.448	161.209	125.494	184.495	258.801	388.632	327.843	170.242	305.892	202.43	487.716	110.021	217.49	138.842	131.503	160.662	259.55	186.664	513.139	478.481	172.106	413.842	400.313		ENSG00000257704.4	247.716	-0.84793	0.231734	-3.65907	0.000253131	0.0160022
ENSG00000130669.17	PAK4	900.573	1072.3	1001.24	1099.21	1043.32	985.585	952.208	1053.36	967.693	1509.89	3918.31	3208.17	1388.02	2134.93	1124.07	2653.78	916.84	904.139	1142.17	1248.77	1159.81	1000.2	909.871	5381.99	2744.16	1391.05	3026.99	1917.86		ENSG00000130669.17	1669.88	-0.846525	0.235451	-3.59534	0.000323972	0.0168079
ENSG00000119431.9	HDHD3	175.086	132.007	115.378	140.726	131.082	94.297	138.64	133.399	167.311	247.746	511.779	360.181	122.877	334.767	139.171	362.921	194.37	173.992	122.251	118.453	152.106	207.64	199.796	587.723	251.084	188.075	444.008	364.83		ENSG00000119431.9	225.418	-0.845376	0.26842	-3.14945	0.0016358	0.0245999
ENSG00000065057.9	NTHL1	250.508	325.956	318.755	192.805	301.032	211.262	282.653	254.94	276.742	494.192	1114.72	1019.21	361.765	626.222	266.663	593.408	105.131	184.349	324.838	315.205	309.917	276.236	291.721	1898.91	893.006	472.849	787.148	624.124		ENSG00000065057.9	477.652	-0.845033	0.259495	-3.25645	0.00112814	0.0223847
ENSG00000142327.13	RNPEPL1	843.108	1065.19	1276.98	1011.67	987.688	898.542	950.059	1105.73	1000.25	1401.95	4238.17	4145.98	1278.19	2577.98	1190.25	2110.04	1112.43	945.565	1315.94	1162.44	1118.93	1071.57	1018.68	7033.28	3754.42	1790.26	2982.68	2064.34		ENSG00000142327.13	1837.58	-0.844392	0.243919	-3.46178	0.000536622	0.018855
ENSG00000134775.15	FHOD3	533.34	253.859	356.889	616.09	273.596	547.648	473.955	319.169	377.129	363.491	746.877	446.044	375.494	489.969	1160.08	468.614	885.056	1031.53	350.161	423.619	762.433	633.117	401.469	977.052	562.57	448.009	929.495	560.438		ENSG00000134775.15	563.114	-0.838853	0.301662	-2.78077	0.00542307	0.0352702
ENSG00000118960.13	HS1BP3	734.465	765.64	964.089	759.032	534.236	786.11	646.986	559.287	697.282	1059.91	2909.14	1703.89	669.986	1280.42	840.864	1437.68	887.501	939.351	578.072	635.429	815.67	944.578	891.111	2382.22	2201.72	926.181	2061.67	1530.29		ENSG00000118960.13	1112.24	-0.83796	0.226229	-3.70404	0.000212194	0.0156533
ENSG00000168763.16	CNNM3	168.801	172.624	199.467	219.399	194.337	156.859	178.405	199.604	166.407	275.707	505.382	505.145	189.463	306.795	221.895	371.835	283.609	266.167	205.207	220.844	207.245	158.511	162.276	792.083	381.363	393.006	555.246	240.188		ENSG00000168763.16	282.067	-0.835887	0.222304	-3.76011	0.000169835	0.0156533
ENSG00000051523.11	CYBA	2699.92	2539.61	3224.71	1591.2	1674.35	2796.27	2163.43	1890.31	2009.55	3980.85	8255.63	9310.06	1786.86	7166.36	1934.77	6063.97	1475.5	2025.77	1969.11	1484.68	1576.2	2411.04	2517.62	8888.94	12271.1	3454.55	6246.28	6042.9		ENSG00000051523.11	3908.98	-0.835348	0.301539	-2.77029	0.00560072	0.0356066
ENSG00000087074.8	PPP1R15A	1331.55	1507.93	1539.02	1576.79	1608.8	1331.04	1384.25	1389.33	1235.39	1815.51	3169.83	2696.34	2206.97	1619.7	3689.48	2419.48	2103.84	2466.96	1592.75	1679.42	2335.78	3186.91	4168.52	4009.64	2663.62	2161.98	2497.19	1654.93		ENSG00000087074.8	2180.11	-0.834926	0.228276	-3.65753	0.000254655	0.0160022
ENSG00000198053.11	SIRPA	571.949	532.089	703.022	1021.65	777.347	551.275	401.948	753.951	826.609	727.633	2274.22	1489.79	861.509	1136.95	1253.51	1291.24	1039.09	941.423	781.532	1140.36	1230.16	922.33	690.376	2051.06	1068.29	1173.7	2434.97	990.773		ENSG00000198053.11	1058.53	-0.834882	0.244316	-3.41721	0.000632655	0.0194738
ENSG00000099624.8	ATP5F1D	818.866	1024.58	1041.33	475.364	842.126	924.836	866.23	833.99	805.808	1502.08	4073.44	3893.97	1727.14	3187.96	940.132	2245.02	245.713	816.107	1127.33	1008.86	1124.64	866.713	938.949	8014.81	4347.78	1619.04	3143.88	2455.55		ENSG00000099624.8	1818.29	-0.83461	0.314502	-2.65375	0.00796024	0.0406067
ENSG00000196924.18	FLNA	96628.9	106463	104521	114925	101753	143147	103897	112744	103768	111492	370825	249580	96829.5	194926	78901	273141	149625	166037	104112	107712	95204.3	91422.9	82127.6	397539	403686	116407	294034	206116		ENSG00000196924.18	163484	-0.83413	0.295592	-2.8219	0.00477401	0.0335482
ENSG00000143367.16	TUFT1	229.857	109.667	141.778	121.888	131.082	121.498	95.6507	139.328	104.004	158.662	126.345	204.065	81.0024	160.616	140.144	300.524	288.499	336.592	185.996	179.687	167.317	183.539	191.354	125.301	242.794	299.856	362.937	177.411		ENSG00000143367.16	182.407	-0.833697	0.266062	-3.13346	0.00172756	0.0248337
ENSG00000177030.17	DEAF1	436.369	468.117	534.844	515.255	392.484	377.188	413.77	413.043	458.524	649.603	1404.19	1406.16	519.651	822.029	601.451	901.573	399.742	392.518	467.173	494.892	499.099	464.41	507.464	1937.7	1129.88	950.134	1139.72	817.001		ENSG00000177030.17	696.928	-0.833601	0.175856	-4.74024	2.13462e-06	0.00397393
ENSG00000159884.12	CCDC107	346.581	418.36	325.6	391.151	332.278	452.444	298.774	431.817	284.882	514.35	826.843	796.189	500.43	577.496	420.432	983.072	356.956	437.052	427.878	364.393	373.611	366.151	257.015	1282.85	1069.48	792.222	736.243	600.469		ENSG00000159884.12	534.465	-0.833587	0.209304	-3.98266	6.8148e-05	0.0130438
ENSG00000110400.11	NECTIN1	300.789	346.264	370.578	372.313	290.362	400.762	436.339	454.544	388.886	434.369	894.014	772.772	374.121	475.532	452.548	881.199	378.96	380.09	374.611	398.524	430.651	456.994	331.118	1181.41	729.565	360.182	871.048	539.512		ENSG00000110400.11	502.788	-0.832905	0.215118	-3.87186	0.000108008	0.0148011
ENSG00000169696.16	ASPSCR1	497.425	601.139	549.511	547.389	606.636	474.205	498.673	466.402	451.289	658.056	1762.44	1312.49	571.136	930.31	541.111	1076.03	460.865	538.548	538.777	629.406	614.13	520.028	432.423	3365.24	1376.22	689.313	1310.34	832.468		ENSG00000169696.16	816.143	-0.832501	0.257378	-3.23455	0.00121836	0.0227949
ENSG00000073169.14	SELENOO	472.284	561.537	516.267	516.363	443.545	439.75	415.919	444.663	452.193	586.528	1314.63	1495.36	526.516	787.741	499.263	1032.73	416.857	427.731	546.636	480.838	447.763	502.415	466.192	2465.75	1401.1	603.26	962.489	931.636		ENSG00000073169.14	719.927	-0.832225	0.238655	-3.48715	0.000488195	0.0187792
ENSG00000095906.17	NUBP2	731.771	849.922	823.289	745.735	782.682	647.385	708.245	685.769	681.907	1161.35	2873.96	2716.41	1156	1819.11	767.872	1720.38	556.216	659.721	751.843	812.105	884.118	685.027	672.554	5599.78	2892.2	1257.97	2237.01	1745		ENSG00000095906.17	1343.76	-0.832032	0.24587	-3.38403	0.000714291	0.0199472
ENSG00000171222.10	SCAND1	844.904	996.145	763.644	469.824	735.432	767.07	723.291	687.746	689.142	1267.34	2579.69	2381.88	1124.42	1894.91	902.177	1773.86	298.279	665.935	858.375	825.154	833.733	799.044	792.619	5035.92	2872.07	1149.74	2162.54	1777.75		ENSG00000171222.10	1309.74	-0.831146	0.267621	-3.10569	0.00189837	0.0254513
ENSG00000130313.7	PGLS	1291.15	1435.83	1436.36	924.135	1076.85	1202.29	1088.7	1079.05	1144.05	2006.68	4569.23	3088.86	1493.74	2492.26	1210.69	2824.42	718.802	1109.2	1257.44	1266.84	1161.71	1265.31	1191.27	5696.74	4263.69	1684.69	3262.66	3041.47		ENSG00000130313.7	1938.72	-0.829216	0.217394	-3.81435	0.000136541	0.0152898
ENSG00000107731.12	UNC5B	896.981	909.832	1345.42	2228.34	827.646	863.18	480.403	986.164	832.035	1078.12	1740.05	2248.06	652.138	1481.64	2707.5	1603.22	1345.92	1432.33	1295.86	782.993	902.181	568.23	709.136	1375.33	1254.24	953.683	2588.63	1482.07		ENSG00000107731.12	1270.4	-0.826965	0.321862	-2.56932	0.0101899	0.0451775
ENSG00000197785.14	ATAD3A	519.872	596.062	544.622	627.171	833.743	460.605	770.579	698.615	593.277	838.826	2430.95	1736.23	1449.81	1397.72	828.212	1725.47	542.769	563.404	833.925	891.408	942.109	619.213	464.316	5617.68	1932.87	714.153	1917.44	978.946		ENSG00000197785.14	1145.36	-0.826519	0.327945	-2.5203	0.0117256	0.0478517
ENSG00000197483.10	ZNF628	123.907	133.022	134.933	176.184	147.086	136.005	134.341	141.304	116.666	181.421	449.406	443.814	212.803	292.357	166.421	301.798	157.696	113.924	179.01	137.526	156.86	148.314	134.136	983.019	479.665	240.417	362.937	262.933		ENSG00000197483.10	237.425	-0.82532	0.254684	-3.24056	0.00119294	0.022714
ENSG00000167657.14	DAPK3	2193.52	2437.05	2321.24	2285.96	2113.32	2303.93	1921.61	1805.33	1744.56	2721.31	5365.68	4256.38	2023	3110.36	1914.33	5057.98	2004.82	2512.53	1969.98	2005.67	1920.34	2169.1	1635.89	7333.11	5907.58	2665.88	4952.91	3762.94		ENSG00000167657.14	2943.44	-0.824828	0.214882	-3.83852	0.000123777	0.0148011
ENSG00000105722.10	ERF	1132.23	1247.97	1317.07	1541.33	1201.84	1049.96	1074.73	927.864	953.223	1406.5	3320.17	2695.22	1441.57	1751.44	1330.39	2680.53	1191.89	1273.87	1377.07	1537.88	1400.33	1231.01	742.905	5177.63	2724.02	1438.06	3126.91	1855.99		ENSG00000105722.10	1719.63	-0.822762	0.242229	-3.39662	0.000682229	0.0197688
ENSG00000183401.12	CCDC159	63.7494	61.9417	60.6222	101.943	72.4	73.4428	66.6331	74.1105	63.307	111.844	177.523	244.209	68.6461	147.081	135.278	108.24	69.6798	88.0318	117.885	81.3108	73.2012	49.1292	128.508	117.843	271.218	201.382	177.226	145.568		ENSG00000183401.12	112.57	-0.822339	0.233809	-3.51715	0.000436211	0.0181301
ENSG00000112139.16	MDGA1	430.982	341.187	680.533	638.251	297.983	477.832	277.28	421.936	297.543	715.929	820.445	1045.97	446.2	315.818	701.693	727.116	694.353	286.88	445.342	571.184	444.911	557.106	365.824	789.1	634.816	1147.97	729.644	330.258		ENSG00000112139.16	558.36	-0.821118	0.229236	-3.58198	0.000341002	0.0171811
ENSG00000075618.18	FSCN1	5926.9	7199.46	5702.4	7149.3	6836.85	7570.96	6750.36	6747.02	5918.3	7451.9	12784.9	10950.4	6765.08	9462.81	7040.29	16927.4	7238.15	8175.57	5941.39	7184.47	5683.07	6832.66	4696.62	20664.3	16907.9	6967.65	17015.6	10345.3		ENSG00000075618.18	8887.04	-0.820725	0.225957	-3.63222	0.000280992	0.0161979
ENSG00000176058.13	TPRN	281.036	314.786	340.267	336.855	256.067	271.104	271.906	296.442	286.69	475.335	1239.46	1175.33	373.435	793.155	296.833	710.562	212.707	235.097	366.752	334.278	321.325	267.893	302.04	1976.48	1041.05	508.335	776.779	663.245		ENSG00000176058.13	525.902	-0.82022	0.252359	-3.25022	0.00115318	0.0224482
ENSG00000184216.14	IRAK1	2523.04	2357.85	3054.58	3015.07	3004.98	2151.6	2596.54	2824.1	2360.45	3606.3	12826.5	8895.24	4564.97	6351.55	3016.99	5694.68	3657.58	3461.2	3299.9	3038.62	3791.25	2386.01	2272.8	20807.5	10880.7	4527.11	8916.93	4622.7		ENSG00000184216.14	5018.1	-0.819404	0.269038	-3.04569	0.0023215	0.0268703
ENSG00000099795.7	NDUFB7	1299.23	1472.39	1447.11	472.04	1213.27	1248.53	1206.92	1283.59	1267.04	2007.33	4895.48	4259.72	1685.95	3269.17	1281.73	2927.57	334.952	1208.63	1251.32	1308	1298.61	1294.04	1356.36	7319.69	4932.85	2137.14	3417.26	2845.86		ENSG00000099795.7	2140.78	-0.818321	0.301465	-2.71448	0.00663803	0.0379172
ENSG00000183963.18	SMTN	2694.54	2331.45	2338.84	3282.12	3245.04	2299.4	2672.85	3115.61	2260.06	2792.84	9277.59	7434.45	5621.43	5151.44	3309.93	6764.35	2590.38	4198.6	4503.2	4120.75	3782.7	2331.32	1727.82	19462	9043.76	4636.23	7968.58	3788.41		ENSG00000183963.18	4740.92	-0.817015	0.312985	-2.6104	0.00904372	0.0427913
ENSG00000174775.17	HRAS	722.793	601.139	808.622	424.393	930.531	667.333	714.694	914.03	731.648	957.823	2618.07	2370.73	1070.88	1647.67	794.149	1629.96	319.06	604.83	959.669	1028.93	924.997	684.1	607.831	5055.31	2500.18	1150.63	1927.81	1281.91		ENSG00000174775.17	1237.49	-0.815414	0.288961	-2.82188	0.00477434	0.0335482
ENSG00000141526.16	SLC16A3	5531.83	4607.04	4192.71	4591.86	5702.07	5310.55	5304.85	4586.95	4501.13	5159.11	10425.9	7937.36	6762.33	5917.53	4331.81	12180.2	3371.53	6565.1	5503.03	5189.84	6586.21	4547.69	2774.64	20315.2	11936	7610.83	15648.7	5474.27		ENSG00000141526.16	6877.37	-0.814704	0.273668	-2.97698	0.00291103	0.0285162
ENSG00000176978.14	DPP7	1781.39	2405.57	2464	2029.99	1150.78	1937.62	1310.09	1254.94	1454.25	2822.75	4762.74	5219.84	1191.7	3470.39	1944.5	3419.1	1539.07	1811.38	1492.33	1307	1879.46	1607.36	1742.82	5462.54	4922.19	3314.38	3875.41	5127.64		ENSG00000176978.14	2596.47	-0.813559	0.233625	-3.48232	0.000497082	0.0187792
ENSG00000112759.19	SLC29A1	325.93	280.261	470.311	723.573	237.015	285.611	288.027	291.501	242.375	448.675	1033.15	841.909	540.932	526.063	548.897	718.202	476.757	376.983	505.594	557.13	443.961	192.809	371.452	1527.48	866.951	471.962	1032.25	565.896		ENSG00000112759.19	542.559	-0.812204	0.294909	-2.75409	0.00588565	0.0363376
ENSG00000131759.18	RARA	1090.92	1485.59	1178.22	1457.12	1001.41	1489.71	1178.98	850.789	1040.04	1557.36	2520.51	2101.98	732.454	1467.2	1298.28	2577.38	1564.74	1428.19	1012.94	1049.01	1010.56	1397.86	1129.37	2588.07	2104.61	1188.78	2455.71	2095.27		ENSG00000131759.18	1501.89	-0.810894	0.209167	-3.87677	0.000105851	0.0148011
ENSG00000110717.13	NDUFS8	1318.09	1206.34	1349.33	718.033	1359.6	954.757	1325.14	1260.87	1126.86	1833.71	5300.11	4363.43	1879.53	2963.28	1321.64	2767.12	352.067	1036.7	1299.35	1442.51	1614.23	1343.17	1132.18	8334.03	4370.28	1808.89	3497.39	2301.8		ENSG00000110717.13	2127.87	-0.810594	0.300588	-2.6967	0.00700309	0.038731
ENSG00000174851.16	YIF1A	1863.1	2141.56	1928.18	1601.17	2145.33	1962.1	2053.8	2079.05	1656.84	2738.22	6182.93	4975.63	2770.56	3922.46	2043.77	4990.49	1303.14	1989.52	2044.21	2195.39	2301.56	1790.9	1640.58	9616.88	6412.12	2869.03	5559.06	3292.57		ENSG00000174851.16	3073.93	-0.810452	0.23415	-3.46125	0.000537678	0.018855
ENSG00000166002.7	SMCO4	145.456	138.1	95.8222	99.7268	112.029	182.247	137.565	106.719	91.343	185.972	150.335	98.1298	119.444	129.937	166.421	338.727	111.243	324.164	109.153	87.3339	118.833	108.455	78.7929	164.085	216.738	115.329	275.266	207.435		ENSG00000166002.7	150.529	-0.810316	0.287327	-2.82019	0.00479958	0.0336119
ENSG00000149582.16	TMEM25	259.487	272.137	286.489	329.098	96.7874	184.06	209.572	185.77	318.344	271.806	585.347	394.749	88.5535	200.319	244.279	387.116	215.152	176.064	146.701	146.56	144.501	269.747	310.482	304.303	350.57	302.517	343.14	292.956		ENSG00000149582.16	261.307	-0.809123	0.274319	-2.94957	0.00318212	0.0293121
ENSG00000116863.11	ADPRS	527.055	515.842	484	660.413	478.602	456.071	459.983	409.09	461.237	660.657	1349.82	1125.15	785.998	767.889	549.87	1267.04	641.788	588.26	549.256	575.199	594.166	599.747	393.027	2188.3	1118.03	820.611	1520.56	804.264		ENSG00000116863.11	762.569	-0.806639	0.225515	-3.57688	0.000347719	0.0173247
ENSG00000133069.17	TMCC2	58.3621	75.1424	87.0222	87.538	65.5411	59.8423	80.6045	65.2172	91.343	103.39	206.311	189.569	89.9264	101.062	89.5364	119.7	121.023	99.4242	79.463	93.3569	88.4118	63.0336	71.2888	335.629	183.576	196.059	186.653	117.364		ENSG00000133069.17	114.478	-0.805573	0.215495	-3.73825	0.000185307	0.0156533
ENSG00000170604.5	IRF2BP1	506.404	606.216	524.089	847.678	479.364	558.528	489.001	457.509	461.237	855.083	1596.11	1693.85	694.699	1129.73	596.585	1230.11	572.108	576.867	614.747	588.249	578.955	480.168	484.014	2999.77	1922.21	778.915	1451.75	1197.3		ENSG00000170604.5	891.83	-0.804916	0.240255	-3.35025	0.000807377	0.0209981
ENSG00000104866.11	PPP1R37	862.862	926.079	988.533	1102.54	813.166	885.848	788.85	803.358	830.226	1419.5	3197.02	2403.06	1058.52	1698.2	994.633	1959.78	852.05	897.925	942.205	926.542	1035.27	996.488	890.173	3997.71	2577.16	1459.36	2276.6	1784.12		ENSG00000104866.11	1405.99	-0.804614	0.192192	-4.18652	2.8327e-05	0.0109701
ENSG00000161981.11	SNRNP25	413.922	389.928	391.111	551.822	405.44	349.08	286.952	324.11	369.894	487.69	1506.55	1028.13	622.62	729.089	375.664	976.704	398.52	385.269	384.217	481.842	484.839	316.095	340.498	2273.32	1083.69	606.808	1210.42	652.327		ENSG00000161981.11	636.663	-0.803533	0.265236	-3.0295	0.00244961	0.0272048
ENSG00000063854.13	HAGH	395.965	458.978	439.022	293.64	461.836	388.975	371.856	465.414	413.304	541.011	953.188	896.549	433.157	572.082	558.629	834.083	293.389	447.409	610.381	459.758	591.314	408.792	329.242	1296.27	691.665	949.247	851.251	458.54		ENSG00000063854.13	566.605	-0.803492	0.189597	-4.2379	2.25623e-05	0.0106325
ENSG00000123159.16	GIPC1	2274.33	2279.66	2376	2575.17	2424.26	2084.51	1908.72	2322.13	2201.28	3098.46	7564.73	6537.9	3094.57	4559.51	2446.68	5440	2114.84	2195.62	2610.06	2562.8	2418.49	2286.82	1890.09	10866.9	7174.84	3926.51	6222.71	4224.21		ENSG00000123159.16	3631.49	-0.803337	0.209179	-3.84042	0.000122824	0.0148011
ENSG00000130731.16	METTL26	695.856	625.51	609.155	303.613	736.956	512.287	724.366	597.825	745.214	907.103	2717.23	1857.78	796.295	1459.08	619.942	1316.7	226.154	471.229	720.407	678.594	614.13	584.915	617.211	3760.53	1984.99	1308.54	1604.46	1505.72		ENSG00000130731.16	1046.49	-0.801414	0.259894	-3.08362	0.00204498	0.0258181
ENSG00000196878.15	LAMB3	640.188	697.606	683.467	576.199	480.126	406.202	423.443	536.56	317.439	663.258	910.007	942.269	415.309	628.027	779.551	1035.28	418.079	378.019	434.864	409.566	537.126	538.567	479.324	1349.97	489.14	1032.64	1068.07	656.876		ENSG00000196878.15	640.256	-0.800858	0.218036	-3.67306	0.000239665	0.0160022
ENSG00000149823.9	VPS51	1508.44	1887.7	1678.84	1778.46	1316.92	1507.85	1199.4	1133.4	1438.88	2553.54	5391.27	5080.45	1560.33	3847.57	1496.82	3308.32	1402.15	1214.84	1405.88	1321.05	1428.85	1543.4	1623.7	8226.63	6011.8	1878.09	3873.52	4393.43		ENSG00000149823.9	2536.13	-0.7995	0.24494	-3.26406	0.00109828	0.0222311
ENSG00000205476.9	CCDC85C	171.495	138.1	169.156	171.752	135.655	254.783	170.882	196.64	217.053	304.969	630.128	584.318	210.744	378.982	172.26	379.476	286.054	229.918	156.306	214.821	231.012	199.298	195.106	948.71	470.19	424.943	630.661	336.626		ENSG00000205476.9	307.501	-0.799393	0.24224	-3.3	0.000966861	0.021778
ENSG00000160190.14	SLC37A1	97.8688	181.763	161.333	103.051	85.3558	226.675	84.9034	120.553	78.6816	209.381	123.147	190.684	21.2803	53.2379	86.6167	159.176	99.0187	114.959	68.9844	88.3377	87.4612	121.432	88.173	144.693	112.514	125.088	155.544	101.898		ENSG00000160190.14	117.565	-0.798794	0.316155	-2.52659	0.0115175	0.0474653
ENSG00000205710.4	C17orf107	93.3794	112.714	135.911	131.861	83.8316	94.297	72.0067	82.0156	78.6816	191.825	191.917	215.216	70.0191	161.518	118.733	212.659	113.688	82.8535	137.096	88.3377	55.1386	76.9381	102.243	140.218	228.581	134.846	256.412	246.556		ENSG00000205710.4	132.482	-0.7984	0.230074	-3.4702	0.00052008	0.0187792
ENSG00000167965.18	MLST8	808.091	829.613	1021.78	892.001	752.96	611.117	638.388	699.603	801.286	1245.88	3500.89	2595.98	1030.38	1958.07	783.444	1736.93	635.676	671.113	692.464	788.012	895.526	738.791	802	4949.4	2969.19	1139.1	2280.37	1845.99		ENSG00000167965.18	1368.36	-0.798192	0.23496	-3.39713	0.000680958	0.0197688
ENSG00000099821.14	POLRMT	528.851	673.235	613.067	950.729	707.234	606.584	676.003	504.94	527.257	965.626	2811.58	2166.66	900.637	1561.95	746.461	1493.71	684.574	599.652	743.984	614.349	786.2	506.123	553.427	3614.35	2354.5	1108.05	1757.18	1322.85		ENSG00000099821.14	1109.99	-0.797754	0.242873	-3.28465	0.00102108	0.0218681
ENSG00000141959.17	PFKL	4399.61	3973.41	4890.84	4747	3812.05	4163.57	4158.12	4210.47	3863.54	5862.68	17135	14275.7	4574.58	8806.81	3642.77	9653.71	3554.89	5184.56	4128.59	3991.26	4222.85	3995.22	3273.66	20905.9	13544.3	8308.13	10263.1	8819.61		ENSG00000141959.17	6870.07	-0.797551	0.238974	-3.3374	0.000845662	0.0212072
ENSG00000142089.16	IFITM3	10161.3	14016.1	7890.66	7739.91	6560.2	15161	9971.32	6480.22	9349.54	13187.1	15903.5	13734.8	4127.69	12559.6	6333.73	23028.3	7724.68	7657.73	5687.28	4484.14	6236.36	11701.1	8730.07	23562.6	17201.6	8161.75	18871.8	20389.6		ENSG00000142089.16	11307.6	-0.797015	0.300063	-2.65616	0.00790362	0.0404959
ENSG00000188766.12	SPRED3	242.427	220.35	257.156	386.718	356.665	159.58	293.401	301.383	339.145	406.408	1018.76	807.34	466.107	400.638	394.155	514.457	195.593	224.74	588.55	522.999	475.332	265.112	223.247	1615.49	575.598	624.551	790.919	328.438		ENSG00000188766.12	464.116	-0.796059	0.301865	-2.63713	0.00836101	0.0414386
ENSG00000011422.12	PLAUR	1425.83	1432.78	1314.13	1625.55	1419.04	1195.03	1270.33	1344.86	1286.04	1677	3476.9	2144.36	2210.41	1459.98	2145.95	3459.85	962.071	1192.05	1404.14	1699.5	1882.32	1683.37	804.814	5007.58	1906.82	2450.3	2633.88	1316.48		ENSG00000011422.12	1851.12	-0.796039	0.259235	-3.07072	0.00213541	0.0261663
ENSG00000101945.17	SUV39H1	200.227	189.887	179.911	228.264	214.914	204.915	243.963	191.699	172.738	335.531	687.703	498.455	523.77	443.048	235.52	602.322	227.376	189.527	288.163	308.178	300.41	215.056	151.958	1739.3	599.285	228.884	690.994	390.305		ENSG00000101945.17	374.368	-0.795922	0.316156	-2.51749	0.0118193	0.0478954
ENSG00000130758.8	MAP3K10	202.921	235.582	231.733	241.56	232.442	200.381	191.301	226.284	169.12	252.298	508.58	418.167	212.117	253.557	253.038	408.764	232.266	270.309	253.234	196.752	239.568	222.472	156.648	720.483	470.19	341.551	476.06	244.737		ENSG00000130758.8	287.933	-0.795198	0.198245	-4.01119	6.04126e-05	0.012423
ENSG00000104897.10	SF3A2	1075.66	1401.3	1355.2	1262.1	1041.04	1085.32	1085.47	1063.24	1098.83	1549.55	4537.24	3887.28	1328.99	2738.59	1169.81	2613.03	998.744	1206.55	1087.16	1148.39	1056.19	1184.66	1167.82	6453.02	4287.38	1350.24	3012.85	3097.87		ENSG00000104897.10	1940.84	-0.794685	0.253508	-3.13475	0.00172	0.0248328
ENSG00000213465.8	ARL2	720.997	1000.21	878.044	360.125	674.463	783.39	735.113	774.702	657.489	1043.66	2091.9	2037.31	674.105	1583.6	845.73	1615.96	251.825	741.539	727.392	752.878	668.317	908.426	872.35	2650.72	2125.92	1087.64	1980.6	1636.73		ENSG00000213465.8	1102.9	-0.794169	0.268593	-2.95678	0.00310869	0.0290239
ENSG00000104524.14	PYCR3	344.786	314.786	310.933	391.151	475.554	295.585	354.66	348.813	316.535	466.882	1241.06	769.427	687.148	858.123	427.244	941.049	245.713	358.341	394.696	517.98	480.086	259.55	226.999	2674.59	1167.78	442.686	1057.7	665.065		ENSG00000104524.14	608.39	-0.792939	0.302516	-2.62115	0.00876342	0.0422662
ENSG00000116691.11	MIIP	275.649	347.28	264	238.236	258.354	315.532	255.785	279.644	209.818	436.97	767.668	633.383	295.865	454.778	253.038	601.049	200.482	234.061	230.53	295.128	261.433	345.758	233.565	1442.46	753.252	320.26	590.125	568.626		ENSG00000116691.11	405.812	-0.792103	0.253948	-3.11916	0.00181367	0.0251327
ENSG00000131669.10	NINJ1	670.716	769.702	791.022	608.333	359.714	557.622	533.065	334.98	550.771	939.616	1837.61	1244.46	354.901	772.401	700.72	828.989	344.732	503.335	397.315	343.312	647.403	700.786	703.508	1951.12	1086.06	568.661	1438.55	930.727		ENSG00000131669.10	766.79	-0.790933	0.257517	-3.07138	0.00213073	0.0261663
ENSG00000126461.15	SCAF1	2338.08	2395.42	2556.89	2785.7	2247.45	2158.86	2146.23	2327.07	2161.48	3431.39	9128.85	7782.36	2951.1	5022.41	2508.97	5043.97	1820.23	2104.48	2780.33	2551.76	2552.54	2156.12	1904.16	13276	8348.54	3859.09	5586.4	4575.39		ENSG00000126461.15	3875.04	-0.790855	0.230894	-3.42519	0.000614372	0.0194637
ENSG00000142920.17	AZIN2	174.189	198.01	157.422	165.103	99.8358	153.233	130.042	85.9682	97.6737	147.607	185.52	199.605	46.6794	120.011	237.466	252.135	77.0146	113.924	112.645	85.3262	122.636	163.146	131.322	210.327	106.592	128.636	131.034	108.266		ENSG00000142920.17	140.763	-0.790417	0.239728	-3.29714	0.000976748	0.021778
ENSG00000142544.7	CTU1	65.5452	77.1733	65.5111	98.6187	83.8316	81.6032	73.0814	69.1698	83.2035	139.804	195.116	191.799	151.708	131.741	81.7506	207.566	78.237	53.8548	91.6881	82.3147	90.3132	72.3033	63.7848	451.98	249.9	121.539	189.481	161.945		ENSG00000142544.7	125.163	-0.79038	0.246011	-3.21279	0.00131454	0.0231537
ENSG00000132386.11	SERPINF1	5249.9	4667.97	6006.49	8353.78	2705.47	4433.77	3740.05	3025.69	3158.12	5277.45	4054.25	6524.52	1357.82	2915.45	6203.32	6280.45	4195.46	2414.14	3601.16	1862.12	2454.62	3993.37	5534.27	4339.3	3817.19	7546.96	3415.37	7043.68		ENSG00000132386.11	4434.72	-0.790285	0.300169	-2.6328	0.00846842	0.0416105
ENSG00000173581.8	CCDC106	263.079	308.693	369.6	388.934	267.499	300.118	267.607	267.786	362.659	457.128	1092.33	945.614	291.746	583.812	436.003	529.738	268.94	305.522	358.894	255.979	308.966	326.292	386.461	1118.76	735.487	650.279	700.42	620.484		ENSG00000173581.8	470.315	-0.789994	0.172688	-4.5747	4.76908e-06	0.00539383
ENSG00000100284.21	TOM1	2227.64	2832.06	2322.22	2810.08	1747.51	1998.37	1926.99	1828.06	1673.11	2734.31	7124.92	4710.23	1904.24	3699.58	3004.34	4454.38	2068.39	2542.57	1826.78	1871.15	2001.15	2376.74	2214.64	6038.33	5263.29	3027.83	5244.2	3546.4		ENSG00000100284.21	3036.41	-0.78914	0.208358	-3.78742	0.000152218	0.0156452
ENSG00000005448.17	WDR54	237.938	237.612	227.822	361.233	379.528	209.448	293.401	238.142	303.874	386.25	1242.66	1144.1	556.72	727.284	260.823	655.805	370.403	265.131	366.752	376.439	385.019	252.135	259.829	2506.03	938.012	532.288	1029.42	587.732		ENSG00000005448.17	547.566	-0.788952	0.291798	-2.70376	0.00685596	0.0386352
ENSG00000261236.8	BOP1	949.956	929.126	865.333	1326.37	1168.31	788.831	985.525	992.093	896.247	1294	4714.76	3013.03	1880.9	2337.05	1036.48	2376.18	778.703	800.572	1047.86	1211.63	1290.05	874.128	665.988	8970.98	3564.92	1349.35	2930.83	1795.04		ENSG00000261236.8	1815.51	-0.788511	0.313207	-2.51754	0.0118178	0.0478954
ENSG00000074800.16	ENO1	25250.2	22552.9	25912.1	34231.8	32216.5	21245.8	31144.5	23919.9	26090.6	30071	129736	72587	41899.5	67690.6	30476.4	58462.2	28114	30969.6	27744.8	28904.5	38455.3	28105.6	19753.6	219705	82716.8	43110	80772.7	54319.7		ENSG00000074800.16	48434.3	-0.788123	0.287035	-2.74574	0.00603745	0.036717
ENSG00000127666.9	TICAM1	347.479	354.388	390.133	425.501	340.661	362.681	377.229	348.813	284.882	448.675	1205.88	953.42	439.335	546.816	473.959	744.944	365.514	352.127	447.089	401.535	394.526	445.87	321.738	1370.86	878.794	569.548	748.498	595.92		ENSG00000127666.9	533.458	-0.786403	0.20088	-3.91479	9.04841e-05	0.0138294
ENSG00000149016.16	TUT1	123.009	160.439	153.511	122.996	122.699	122.405	138.64	133.399	127.518	208.081	428.615	401.44	160.632	263.483	178.1	269.963	97.7963	124.28	140.588	122.468	153.057	128.848	150.082	666.782	373.073	173.881	347.854	235.638		ENSG00000149016.16	208.188	-0.786249	0.208352	-3.77366	0.00016087	0.0156533
ENSG00000134107.5	BHLHE40	942.773	1388.1	1092.18	1172.34	998.358	1189.59	1247.76	756.915	785.911	1260.84	1992.74	1082.77	950.749	1353.51	2915.77	2527.72	1623.42	1676.75	860.122	1297.96	1871.86	3383.42	1295.39	1275.39	953.409	1058.37	1858.99	919.809		ENSG00000134107.5	1419.03	-0.786139	0.291795	-2.69415	0.00705686	0.0388007
ENSG00000123146.20	ADGRE5	1195.08	965.681	1466.67	1696.46	1532.59	1769.88	1745.36	1888.34	1909.16	2083.41	5151.37	4046.74	3400.04	2910.94	1534.77	4381.8	1729.77	1901.49	3293.79	3277.53	2370.96	1325.56	1202.53	8827.78	4556.23	3393.34	4797.36	2529.25		ENSG00000123146.20	2745.85	-0.785927	0.295891	-2.65614	0.00790409	0.0404959
ENSG00000179632.10	MAF1	1582.06	1962.84	1950.67	1602.28	1643.1	1462.51	1457.33	1765.81	1464.2	2723.91	5573.59	5412.75	2347.7	3933.29	1847.18	3654.68	1360.59	1695.39	1999.67	1860.11	1985.94	1638.87	1743.76	9185.78	5520.3	3046.46	5316.79	3639.2		ENSG00000179632.10	2834.88	-0.785744	0.20022	-3.9244	8.69474e-05	0.0134709
ENSG00000198467.16	TPM2	33122.8	28106.3	35337.9	23772.6	26173	46881	24095.4	32805.3	34553	42957	96969.3	68632.9	36263	54787.2	21697	79920.4	23751	65074.2	35981	34902.4	32829.3	27276	30958.1	99611.6	106579	60200.9	78684.7	62807.2		ENSG00000198467.16	48026.1	-0.785645	0.26948	-2.91541	0.00355217	0.030192
ENSG00000100599.16	RIN3	975.097	1160.65	1522.4	1398.39	1118.77	924.836	1228.41	1105.73	1220.92	1381.14	3017.9	3572.82	932.901	1981.53	1313.85	2246.29	899.726	717.718	1082.79	1002.83	791.904	1126.26	1337.6	5252.21	2456.36	1560.49	2083.35	2350.93		ENSG00000100599.16	1634.42	-0.785063	0.238235	-3.29534	0.00098304	0.021778
ENSG00000100968.14	NFATC4	4853.04	4899.49	4695.29	5349.79	3137.59	4301.39	4517.08	3750.98	4668.44	4629.15	11633.4	11664.1	2809.69	6867.69	4794.09	8710.12	5108.63	5486.97	3753.97	3728.25	3424.29	5221.6	4761.34	16584.5	8970.33	4968.02	8847.17	6449.58		ENSG00000100968.14	6020.93	-0.784879	0.259593	-3.0235	0.00249871	0.0273231
ENSG00000131188.12	PRR7	219.98	205.118	207.289	349.044	245.398	200.381	183.778	152.174	216.148	323.826	647.72	673.527	370.003	477.336	277.368	497.903	116.133	169.85	290.782	331.266	321.325	196.517	186.664	1666.21	607.576	261.708	607.094	451.261		ENSG00000131188.12	373.335	-0.784605	0.299571	-2.61909	0.00881647	0.0424316
ENSG00000161847.14	RAVER1	561.174	587.939	545.6	884.244	644.741	570.315	609.37	561.264	597.799	786.806	2005.53	1528.82	1028.32	1124.31	749.381	1487.34	677.239	616.223	789.391	707.705	771.94	665.561	512.154	3675.51	1685.34	711.492	1817.51	970.758		ENSG00000161847.14	995.492	-0.784417	0.262294	-2.9906	0.0027843	0.0281148
ENSG00000139722.7	VPS37B	695.856	705.729	749.955	782.301	604.349	601.143	622.267	589.92	586.042	855.733	1842.4	1526.59	807.965	965.501	830.158	1460.6	528.1	685.613	704.689	651.491	745.321	662.78	601.265	2549.29	1279.11	1042.4	1532.82	986.224		ENSG00000139722.7	935.557	-0.783857	0.190806	-4.10814	3.98857e-05	0.0121921
ENSG00000090971.5	NAT14	487.548	577.784	548.533	456.527	499.941	462.418	481.478	416.995	484.751	713.328	1165.9	1115.11	572.509	765.182	554.736	1064.57	292.166	448.444	561.481	511.957	508.606	476.46	579.691	2300.17	965.252	553.58	1342.39	810.633		ENSG00000090971.5	704.22	-0.783778	0.211786	-3.7008	0.000214919	0.0156533
ENSG00000284194.3	SCO2	322.339	399.067	408.711	433.257	331.516	281.078	341.763	296.442	331.005	524.754	1247.46	1140.76	521.711	845.49	354.253	832.809	262.827	292.059	361.513	291.113	356.499	337.415	314.234	2006.31	1480.45	672.457	936.094	697.817		ENSG00000284194.3	593.614	-0.783683	0.232269	-3.37403	0.000740755	0.0203348
ENSG00000105711.12	SCN1B	161.618	281.276	343.2	334.639	195.861	420.71	166.583	212.45	225.192	397.305	514.977	631.153	129.741	430.415	339.654	388.39	315.393	188.492	204.334	249.956	292.805	422.696	305.792	416.179	714.168	457.768	781.492	488.563		ENSG00000105711.12	357.529	-0.783535	0.273423	-2.86565	0.00416156	0.0320761
ENSG00000172009.15	THOP1	931.101	813.366	905.422	1022.75	1055.52	833.259	1032.81	937.745	917.047	1406.5	3644.82	2836.84	1825.3	1975.22	1056.92	2322.7	768.923	906.21	1203.3	1295.95	1247.27	822.218	740.091	6742.41	3039.06	1407.01	2828.08	1502.99		ENSG00000172009.15	1643.6	-0.782373	0.270115	-2.89644	0.00377423	0.0310245
ENSG00000167114.13	SLC27A4	658.145	718.93	644.355	797.814	766.678	699.067	773.804	803.358	574.285	892.797	2923.54	1986.01	1116.19	1474.42	819.453	1720.38	503.651	652.471	803.363	814.112	864.154	788.847	432.423	4677.92	2070.26	1014.01	1732.67	1223.68		ENSG00000167114.13	1176.67	-0.782269	0.285542	-2.73959	0.00615155	0.0369485
ENSG00000167703.15	SLC43A2	141.865	137.084	175.022	241.56	183.667	241.183	140.789	202.569	132.04	232.14	363.043	420.397	122.19	232.803	193.671	294.157	282.387	208.169	246.248	205.787	134.044	105.674	175.408	290.878	464.269	519.868	388.389	290.227		ENSG00000167703.15	241.626	-0.781703	0.245655	-3.18212	0.00146202	0.0236902
ENSG00000108107.15	RPL28	15238.8	15839.8	18591.5	5463.92	11926.9	15239.8	13241.7	12603.7	13539.6	20762.6	50613.3	42638.5	14650.5	32383.1	12141.9	28236.6	3909.41	13766.1	13707.8	12754.8	12328.2	13670	16660	75191.2	53623	19122.4	36568	34615.2		ENSG00000108107.15	22465.3	-0.78166	0.301418	-2.59328	0.00950664	0.0437605
ENSG00000025770.19	NCAPH2	624.924	733.146	794.933	633.819	772.013	720.828	728.665	795.453	748.832	1141.84	2881.95	2433.17	1514.33	1906.64	726.997	2066.74	654.012	734.289	884.572	1041.98	873.661	721.179	585.319	5771.32	2500.18	856.984	2149.34	1619.45		ENSG00000025770.19	1343.45	-0.781516	0.292828	-2.66886	0.00761089	0.040053
ENSG00000177697.19	CD151	15824.2	14829.5	19990.7	15211.7	13317	14480	14304.6	15008.9	16098.1	25228.5	32533.1	34035.4	17480.7	23708	15917	36698.4	12010.6	14793.5	16139.7	15428	14992.9	18228.8	18469.4	35875	34147.4	30006.9	42817.1	30088		ENSG00000177697.19	21702.3	-0.781086	0.151594	-5.15249	2.57051e-07	0.000997016
ENSG00000099785.10	MARCHF2	259.487	308.693	353.955	381.178	234.728	348.174	283.728	337.944	298.447	349.836	1068.34	877.592	267.72	625.32	337.708	694.008	375.293	340.735	351.908	276.055	279.495	345.758	272.961	1093.4	702.325	690.2	722.102	555.888		ENSG00000099785.10	465.464	-0.78081	0.228962	-3.41022	0.000649112	0.0194738
ENSG00000101460.13	MAP1LC3A	446.246	579.815	624.8	401.123	294.173	541.301	344.987	416.995	385.268	692.519	1220.27	1311.37	245.753	997.083	383.449	981.798	248.158	459.837	329.204	331.266	227.209	457.921	492.456	1326.11	1591.78	774.479	789.976	1445.67		ENSG00000101460.13	655.036	-0.780149	0.298363	-2.61476	0.00892894	0.0426155
ENSG00000131634.14	TMEM204	90.6858	78.1887	119.289	208.318	126.509	92.4836	109.622	153.162	78.6816	198.977	198.314	259.821	251.931	138.058	102.188	296.704	248.158	138.78	207.826	187.718	186.33	60.2527	106.933	411.704	466.637	302.517	347.854	177.411		ENSG00000131634.14	190.895	-0.779467	0.308356	-2.52781	0.0114775	0.0473964
ENSG00000238227.8	TMEM250	1063.99	1300.78	1342.49	1376.23	1183.55	1172.37	1110.19	1162.05	1023.76	1672.45	3388.94	2729.79	1779.31	2003.19	1294.39	2798.95	1224.9	1232.45	1256.56	1352.17	1455.47	1186.52	996.168	5769.83	2931.29	1940.19	3421.97	2051.6		ENSG00000238227.8	1829.34	-0.778533	0.210797	-3.69328	0.00022138	0.0158469
ENSG00000100300.18	TSPO	4385.24	3706.35	4691.38	1787.33	3443.19	4390.25	3731.45	3592.88	3452.04	6886.18	7169.7	10003.7	5298.8	7070.72	3552.26	9668.99	1679.65	3652.8	4051.74	3766.4	3575.45	3803.34	4133.82	11241.3	11071.4	7792.7	11779.9	7716.02		ENSG00000100300.18	5610.53	-0.778405	0.236539	-3.2908	0.000999012	0.021778
ENSG00000110881.12	ASIC1	242.427	210.196	331.467	259.29	160.042	253.877	280.504	237.154	233.332	383.649	941.993	638.959	146.216	340.181	141.117	574.307	220.042	264.095	177.264	180.691	126.438	210.421	236.379	626.507	509.274	370.827	371.421	463.089		ENSG00000110881.12	326.113	-0.778263	0.276214	-2.8176	0.00483833	0.033679
ENSG00000007541.17	PIGQ	652.758	757.517	769.511	795.598	694.278	591.17	630.865	583.991	592.373	720.48	1840.8	1669.32	703.623	1018.74	710.452	1316.7	647.9	637.972	591.17	672.571	657.86	698.932	561.869	3612.86	1466.24	861.419	1468.71	1041.72		ENSG00000007541.17	963.122	-0.778234	0.247855	-3.13988	0.00169017	0.024618
ENSG00000102226.10	USP11	1858.61	2028.85	1896.89	2289.28	1457.15	1768.07	1584.15	1696.64	1599.86	2589.31	7107.33	5934.62	2036.04	4355.58	1824.79	4092.74	1469.39	1667.43	1867.82	1838.03	1639.9	1621.26	1637.77	9513.95	6739	2322.55	4696.49	4453.48		ENSG00000102226.10	2985.25	-0.778038	0.24851	-3.13081	0.00174326	0.0248337
ENSG00000185614.7	INKA1	66.4431	48.741	60.6222	44.323	50.2989	58.9356	58.0353	68.1817	47.9325	72.1781	156.732	214.101	116.012	120.011	57.4201	151.536	39.1185	46.6051	86.4488	66.2533	45.6319	56.5449	38.4585	349.054	198.972	121.539	159.315	116.455		ENSG00000185614.7	96.9964	-0.777674	0.291162	-2.67093	0.00756408	0.0399637
ENSG00000130821.16	SLC6A8	1110.68	1158.61	1181.16	1262.1	518.994	855.927	605.071	569.169	853.74	1193.86	3000.3	1798.67	352.155	1493.37	1091.95	1531.91	806.819	994.242	566.72	600.295	868.908	1051.18	997.106	1842.23	2114.08	1206.52	1723.24	1580.32		ENSG00000130821.16	1176.05	-0.777527	0.283182	-2.74568	0.00603865	0.036717
ENSG00000100345.22	MYH9	58664.7	59520.9	63925.1	63707.7	54523.3	73889.9	55580.6	60543.3	55793.4	56582.4	150826	86455.7	46671.1	73787.7	51534	128985	85465.4	99857.1	63444.7	55028.4	56533.2	52578.4	46680.1	155198	142655	64362.5	138269	89117.8		ENSG00000100345.22	78220.7	-0.777126	0.246079	-3.15804	0.00158834	0.0244298
ENSG00000116649.10	SRM	2104.63	1950.66	1596.71	1290.91	2418.92	1733.61	2139.78	2284.58	1829.57	3175.84	10168.4	6807.75	4425.62	5554.79	2019.44	5049.07	907.06	1792.74	2383.89	2889.04	2524.02	1736.21	1587.11	16566.6	8163.78	3822.72	6428.22	4109.57		ENSG00000116649.10	3837.9	-0.776357	0.304469	-2.54987	0.0107763	0.0461898
ENSG00000244486.9	SCARF2	967.914	857.03	855.555	1315.29	804.783	979.238	531.99	694.663	827.513	1058.61	1439.38	1670.44	691.267	1114.39	1074.44	1739.48	778.703	1024.28	720.407	811.101	617.932	845.392	722.269	2440.39	1737.45	1067.24	1600.69	1606.71		ENSG00000244486.9	1092.66	-0.775915	0.199384	-3.89157	9.95989e-05	0.0148011
ENSG00000182240.16	BACE2	906.858	1170.8	948.444	1161.26	631.023	926.649	1000.57	769.761	920.665	1334.97	1484.16	1235.54	427.665	965.501	1272.97	1334.53	1242.01	1013.92	862.742	711.721	1063.79	893.595	1265.38	1096.39	1393.99	1899.38	1774.15	1252.8		ENSG00000182240.16	1105.76	-0.775837	0.195552	-3.96741	7.26576e-05	0.0130438
ENSG00000169972.12	PUSL1	293.606	312.755	291.378	247.101	296.459	267.477	269.757	276.679	278.551	411.61	791.658	728.168	453.751	598.25	348.413	733.483	206.595	285.845	392.949	359.374	347.943	253.988	237.317	1467.82	772.202	475.511	638.203	528.594		ENSG00000169972.12	448.765	-0.775774	0.226581	-3.42382	0.000617466	0.0194738
ENSG00000103363.15	ELOB	2200.7	2194.36	2398.49	1118.05	1726.17	1860.55	1732.46	1903.16	1932.67	3046.44	7671.88	6798.83	2505.58	4993.54	1977.59	4397.08	578.22	1790.67	1872.18	1949.45	2035.37	1981.85	2049.55	9852.56	7455.54	3564.56	5040.58	4208.74		ENSG00000103363.15	3244.17	-0.774866	0.269739	-2.87265	0.0040704	0.031859
ENSG00000105619.13	TFPT	401.352	425.468	359.822	212.75	373.432	388.068	349.286	336.956	363.563	580.026	1500.15	1060.47	498.371	756.159	348.413	744.944	171.143	401.839	409.54	398.524	423.997	365.224	389.275	1694.55	1812.07	647.617	931.38	672.343		ENSG00000105619.13	607.741	-0.774862	0.24548	-3.15651	0.00159667	0.0244298
ENSG00000126603.8	GLIS2	1187	1475.43	1789.33	1495.9	957.204	1409.92	1128.46	1342.88	1248.05	1444.86	2387.77	3366.52	715.979	1991.46	1734.28	3029.44	1962.04	1261.44	1531.63	1166.46	792.855	1528.57	1402.33	2024.21	2249.1	1878.09	2124.83	2545.62		ENSG00000126603.8	1684.7	-0.774812	0.236735	-3.27291	0.00106446	0.0220377
ENSG00000159714.11	ZDHHC1	283.73	386.882	352	383.394	214.152	281.984	238.589	308.3	248.706	396.654	868.425	837.448	220.354	503.504	350.36	566.667	221.264	302.415	280.304	230.883	243.37	317.022	340.498	1035.23	711.8	476.398	515.653	585.912		ENSG00000159714.11	417.925	-0.774543	0.227267	-3.40808	0.000654223	0.0194738
ENSG00000153406.13	NMRAL1	588.111	668.158	693.244	595.036	517.469	526.794	403.023	545.453	586.042	890.847	2157.47	1313.6	740.005	1226.28	518.727	1269.59	370.403	550.976	619.113	558.134	563.744	610.87	734.463	3292.14	2009.86	857.871	1628.03	1058.1		ENSG00000153406.13	931.912	-0.774399	0.231973	-3.33832	0.000842877	0.0211843
ENSG00000104522.16	TSTA3	798.215	805.242	930.844	1016.11	970.16	844.139	867.305	949.603	867.306	1228.33	3943.9	3006.34	1222.59	2324.42	872.98	2132.96	867.942	1066.74	978.88	1009.86	1093.26	841.684	793.557	5374.53	3078.15	1574.69	2726.27	1631.27		ENSG00000104522.16	1564.9	-0.774177	0.245913	-3.14818	0.00164293	0.0246113
ENSG00000124145.6	SDC4	3087.81	2183.19	2529.51	3404.01	2774.83	2157.95	2282.72	2950.59	2987.19	3373.51	4486.06	4234.08	7209.22	2543.69	4842.75	6988.47	6148.94	5244.63	7260.83	6620.31	5687.83	4155.59	5188.14	6566.39	4149.99	6562.22	9741.78	3592.8		ENSG00000124145.6	4605.54	-0.773791	0.240428	-3.21839	0.00128911	0.0230509
ENSG00000171703.17	TCEA2	584.519	671.204	755.822	660.413	435.162	657.359	456.759	514.821	575.19	847.93	1356.21	1606.88	363.138	1124.31	643.3	1139.7	532.99	528.191	458.441	470.8	467.727	792.555	612.521	2080.9	1592.96	855.209	1169.88	1224.59		ENSG00000171703.17	827.839	-0.773528	0.239229	-3.23343	0.00122314	0.0227949
ENSG00000136877.15	FPGS	1384.53	1525.19	1363.02	1443.82	1266.62	1527.79	1204.77	1285.57	1192.89	1886.38	4276.55	3212.64	1377.73	2617.68	1440.37	2843.52	1232.23	1167.2	1238.23	1292.94	1297.66	1459.04	1300.08	6511.19	4030.37	1526.78	3627.48	2526.52		ENSG00000136877.15	2037.81	-0.77352	0.226647	-3.41288	0.000642806	0.0194738
ENSG00000108840.15	HDAC5	1180.71	1624.7	1709.16	1647.71	1435.04	1420.8	1033.89	1358.69	1415.36	1574.91	3537.67	3447.92	1116.87	2351.49	1435.5	2969.59	1759.11	1316.33	1557.82	1515.79	1087.56	1291.26	1473.62	4224.45	3761.52	2079.47	2858.24	2579.29		ENSG00000108840.15	1955.88	-0.773436	0.208937	-3.70177	0.000214099	0.0156533
ENSG00000172366.20	MCRIP2	242.427	211.211	219.022	148.482	195.861	175.9	169.807	184.782	181.782	301.067	542.166	601.045	283.509	431.317	230.654	410.038	101.464	155.35	280.304	203.779	239.568	198.371	208.238	1126.22	640.738	371.714	511.882	363.011		ENSG00000172366.20	318.918	-0.773139	0.22919	-3.37335	0.000742586	0.0203357
ENSG00000204580.13	DDR1	1021.79	1042.85	1312.18	1215.56	659.983	926.649	658.808	758.892	813.947	1064.46	1888.78	1354.86	324.696	1119.8	746.461	2069.29	1081.87	1065.7	633.085	689.636	662.613	913.061	780.425	1045.67	1538.48	1434.52	1359.36	1629.45		ENSG00000204580.13	1064.75	-0.772402	0.266822	-2.89482	0.00379371	0.0310245
ENSG00000179115.11	FARSA	1202.26	1235.79	1174.31	1417.23	1297.1	983.771	1170.38	1177.86	1131.39	1695.21	5688.74	3779.11	2161.67	2985.83	1293.41	2872.81	948.624	988.028	1419.86	1537.88	1580.96	1074.35	856.404	8963.52	4337.12	1887.85	3778.31	2219		ENSG00000179115.11	2173.53	-0.772166	0.274647	-2.81148	0.00493142	0.0340528
ENSG00000188643.11	S100A16	2496.1	2549.76	2904.98	3920.37	2873.14	1872.34	2553.55	3183.79	2887.7	2963.2	11220.8	7019.62	3981.48	5407.71	4111.86	6209.14	2476.69	2101.37	4411.51	4665.84	3852.09	3176.71	2634.87	11909.6	7865.33	4685.02	5991.75	3745.65		ENSG00000188643.11	4416.85	-0.771775	0.257955	-2.9919	0.00277248	0.0281148
ENSG00000188130.14	MAPK12	525.259	486.395	499.644	514.147	524.328	734.428	513.72	563.24	641.21	640.499	1106.72	1227.74	440.708	943.845	531.379	1109.14	506.096	520.941	532.664	498.907	674.021	472.752	495.27	2492.6	1504.14	771.818	1114.26	753.315		ENSG00000188130.14	762.114	-0.771714	0.234575	-3.28984	0.00100244	0.021778
ENSG00000054148.18	PHPT1	1546.15	1800.37	1930.13	682.574	1219.37	1524.17	1456.26	1216.4	1472.34	2315.55	4027.06	4445.95	1414.11	3321.5	1283.68	3350.34	389.963	1378.47	1259.18	1374.25	1325.23	1429.38	1496.13	4401.96	5281.06	2806.93	3639.74	3713.81		ENSG00000054148.18	2196.5	-0.771437	0.279973	-2.7554	0.00586204	0.0363376
ENSG00000104886.12	PLEKHJ1	948.16	907.802	1030.58	650.44	834.505	899.448	904.92	809.287	910.717	1402.6	2358.98	1977.09	1341.35	1507.81	836.971	2238.65	623.451	933.137	1062.71	1035.96	886.97	808.314	759.789	4176.71	2417.28	1254.43	2353.9	1627.63		ENSG00000104886.12	1339.27	-0.771071	0.219289	-3.51622	0.000437731	0.0181301
ENSG00000175756.13	AURKAIP1	1258.83	1415.52	1246.67	721.357	1480.01	1295.68	1266.03	1394.27	1302.32	2025.54	4719.56	3861.63	2614.73	3097.72	1550.34	3040.9	553.771	1113.34	1662.61	1774.78	1896.58	1289.41	1286.95	9581.08	4605.97	2101.65	3654.82	2412.79		ENSG00000175756.13	2293.74	-0.770792	0.284811	-2.70633	0.00680313	0.0384909
ENSG00000132382.14	MYBBP1A	1376.45	1445.98	1354.22	1755.19	1440.38	1156.04	1599.19	1338.93	1100.64	1541.75	4959.46	2707.49	1761.46	2092.52	1652.53	3081.65	996.299	1201.38	1574.42	1706.52	1613.28	1320	1145.31	6356.06	3055.65	1810.67	3394.64	1832.34		ENSG00000132382.14	2013.23	-0.770537	0.248357	-3.10253	0.00191872	0.0254513
ENSG00000158716.9	DUSP23	123.907	145.208	143.733	78.6734	123.461	108.804	98.8749	109.684	126.614	194.426	379.036	260.936	186.031	274.311	179.073	283.97	53.7879	92.1745	104.786	152.583	169.218	151.095	111.623	598.165	304.38	171.219	316.745	212.893		ENSG00000158716.9	187.693	-0.770452	0.254005	-3.03322	0.00241959	0.0270901
ENSG00000172893.16	DHCR7	976.892	1101.75	1635.82	1546.87	873.373	873.154	919.966	1083.99	830.226	883.044	2918.74	1660.4	740.005	1761.36	1275.89	1847.72	1294.58	1078.13	927.36	1125.3	1179.78	1056.74	1029.94	3120.6	2406.62	1132	3961.19	1512.09		ENSG00000172893.16	1455.48	-0.770385	0.259056	-2.97382	0.00294117	0.0285162
ENSG00000173621.9	LRFN4	462.408	483.348	385.244	532.984	542.619	623.811	459.983	535.572	472.09	507.197	910.007	1168.64	622.62	859.928	653.032	1339.63	672.349	458.801	392.949	558.134	582.758	731.376	391.151	2253.93	833.788	534.062	1091.64	632.312		ENSG00000173621.9	703.298	-0.769925	0.284124	-2.70982	0.0067319	0.0382218
ENSG00000148335.14	NTMT1	600.681	674.251	538.755	388.934	726.286	553.995	640.537	718.378	554.389	925.96	2342.99	1800.9	1215.72	1380.58	643.3	1487.34	275.052	566.511	768.434	872.335	772.891	576.572	532.79	4552.62	2103.42	990.056	1858.05	1073.57		ENSG00000148335.14	1076.26	-0.76863	0.29551	-2.60103	0.00929455	0.0433564
ENSG00000008441.16	NFIX	7971.37	9218.15	8842.04	11457.5	6797.22	7250.89	7414.54	6777.65	7748.78	9204.33	24559	20480.1	6199.43	14076.5	11507.4	16065.3	10782	8286.38	7402.29	6075.22	6362.8	8242.58	7587.57	23583.5	14115.2	11513.4	18457	15647.7		ENSG00000008441.16	11200.9	-0.768504	0.220894	-3.47907	0.000503163	0.0187792
ENSG00000160932.11	LY6E	5830.83	5968.74	6335.02	3970.23	3238.95	5237.11	3617.53	3078.06	4909.91	7902.53	12949.6	13996.9	4105.04	10546.5	5070.49	10371.9	3807.94	3797.8	3517.33	3777.44	3425.25	5290.19	5920.73	13792.1	14214.7	8489.11	11886.4	12968.3		ENSG00000160932.11	7072.02	-0.768258	0.232993	-3.29734	0.000976054	0.021778
ENSG00000128283.7	CDC42EP1	2652.33	3320.48	2856.09	3048.32	2944.77	2703.78	2396.64	2464.42	2003.22	3204.45	7368.02	7224.8	2426.64	4730.05	2498.26	5876.78	2213.86	2108.62	2328.01	2296.78	1834.78	2585.31	2062.69	11201	7675.83	3238.09	6289.64	5359.64		ENSG00000128283.7	3818.33	-0.76749	0.239851	-3.19986	0.00137494	0.0233282
ENSG00000127415.13	IDUA	555.787	469.132	558.311	619.414	352.093	467.858	386.902	364.624	384.364	612.538	973.979	1040.4	298.611	516.137	580.04	752.585	392.407	574.796	463.68	351.343	451.566	510.758	537.48	905.451	863.397	727.46	618.406	921.629		ENSG00000127415.13	580.398	-0.766477	0.189171	-4.05177	5.08326e-05	0.012253
ENSG00000197858.11	GPAA1	3463.12	4115.57	3894.49	3502.63	3322.78	3284.07	3273.62	3111.65	3252.17	5239.74	12250.7	10670.5	4209.38	7695.13	3620.39	8107.79	2717.51	3208.5	3254.49	3602.77	3337.78	2781.82	3423.74	16053.5	10410.5	5463.05	9344.91	7289.33		ENSG00000197858.11	5496.49	-0.766072	0.206914	-3.70236	0.000213602	0.0156533
ENSG00000076604.15	TRAF4	848.496	834.69	830.133	936.324	900.808	832.352	843.661	682.805	732.553	906.453	1492.16	1411.73	707.742	929.408	778.577	1929.21	586.778	669.042	773.673	928.55	648.353	736.937	577.815	2379.23	1392.81	772.705	1748.69	1074.48		ENSG00000076604.15	995.934	-0.766013	0.208368	-3.67625	0.000236689	0.0160022
ENSG00000198763.3	MT-ND2	26634.7	22105.1	28772.1	33845.1	29736.6	23110.9	30150.4	26063.2	19925.4	27367.2	92953.4	90495.7	27577.9	41124.9	37314.3	44533.6	22812.2	24772.2	23122	21843.5	36855.4	34553.6	27994.9	133543	57376.3	30017.5	43876.7	41349.6		ENSG00000198763.3	39279.5	-0.764522	0.275965	-2.77036	0.00559946	0.0356066
ENSG00000051128.19	HOMER3	939.182	1201.26	1130.31	1039.37	1001.41	1039.99	943.61	1075.1	1164.85	1158.75	3489.69	2574.79	1439.51	1849.79	1282.71	2325.24	783.593	965.243	1003.33	1014.88	1230.16	1118.85	866.722	5314.87	2651.78	1371.53	2581.09	1740.45		ENSG00000051128.19	1582.07	-0.764357	0.231843	-3.29687	0.00097768	0.021778
ENSG00000196843.17	ARID5A	209.206	309.709	194.578	260.398	139.465	193.127	130.042	161.067	179.973	211.982	343.851	398.095	84.4348	273.408	159.608	457.154	162.586	161.564	181.63	167.641	112.178	143.68	150.082	369.937	371.889	384.135	259.24	312.062		ENSG00000196843.17	231.526	-0.764308	0.270389	-2.8267	0.0047031	0.0333867
ENSG00000115286.20	NDUFS7	844.006	1007.31	967.022	361.233	866.514	796.991	884.5	832.014	831.131	1247.84	2520.51	2162.2	1162.18	1702.71	846.703	1943.22	273.83	731.182	836.545	868.319	987.741	834.269	888.297	4270.69	2380.56	1238.46	2378.41	1423.84		ENSG00000115286.20	1288.87	-0.764181	0.274239	-2.78655	0.00532721	0.0349888
ENSG00000198840.2	MT-ND3	9658.49	9603	11926.9	11261.4	11223.5	10881.3	10055.1	8783.58	10289.2	14506.5	48209.6	49919.1	8739.34	35664	13490.8	17196.1	7312.72	7523.1	9787.05	7546.85	13585	13639.4	7576.32	66517.1	42713.9	18008.2	28817.2	35535.9		ENSG00000198840.2	19284.7	-0.76389	0.277858	-2.74921	0.00597383	0.036486
ENSG00000127220.6	ABHD8	134.682	182.779	210.222	182.832	136.417	114.244	94.576	134.387	132.04	189.874	535.768	458.311	146.903	277.92	196.591	247.041	140.582	153.279	154.56	147.564	144.501	159.438	154.772	659.324	322.146	320.26	302.604	257.474		ENSG00000127220.6	224.682	-0.762727	0.226673	-3.36488	0.000765778	0.0207697
ENSG00000072310.17	SREBF1	701.244	1150.49	759.733	1114.72	629.499	1122.5	730.814	644.267	652.967	1245.88	2434.15	1891.23	564.271	1469.01	808.747	1685.99	759.143	817.143	605.142	683.613	985.839	1162.41	1036.5	2247.97	1428.34	979.41	3448.37	1290.1		ENSG00000072310.17	1180.34	-0.762226	0.282773	-2.69555	0.00702736	0.0387525
ENSG00000100228.12	RAB36	218.185	288.384	308	319.126	256.067	184.06	232.141	237.154	281.264	294.565	505.382	559.786	269.093	291.455	278.341	566.667	189.48	223.704	286.416	317.213	253.828	286.432	331.118	656.34	341.095	450.671	550.532	383.936		ENSG00000100228.12	334.301	-0.762176	0.191881	-3.97213	7.12333e-05	0.0130438
ENSG00000185803.11	SLC52A2	871.841	890.539	749.955	939.648	1052.47	814.218	893.098	906.125	711.752	1191.91	2592.48	1802.02	1698.31	1661.2	1128.94	2194.08	735.917	844.07	1018.17	1131.32	1260.58	827.78	565.621	5741.49	2199.35	1046.83	2590.52	1320.12		ENSG00000185803.11	1406.44	-0.760405	0.285681	-2.66173	0.00777405	0.0403139
[truncated: 2,601 more rows]

## Sheet: legend color code
legend:
light grey: primary hip
dark grey: revision hip
blue: primary knee
violet: revision knee
magenta: revision knee arthrofibrosis
